# Supplementary material for: Low-Energy Electron Induced Reactions in Metronidazole at Different Solvation Conditions
Source: Pharmaceuticals (Basel). 2022 Jun 2;15(6):701. doi: 10.3390/ph15060701 (PMC9227036; doi:10.3390/ph15060701)
Supplement: Supplementary file 1 [file pharmaceuticals-15-00701-s001.zip]

Archive with 2 entries (2 files):
- pharmaceuticals-1728141-supplementary.pdf
- Source data file.xlsx
