# Supplementary material for: Low-Energy Electron Induced Reactions in Metronidazole at Different Solvation Conditions
Source: Pharmaceuticals (Basel). 2022 Jun 2;15(6):701. doi: 10.3390/ph15060701 (PMC9227036; doi:10.3390/ph15060701)
Supplement: Supplementary file 1 [file pharmaceuticals-15-00701-s001.zip › Source data file.xlsx]

## Sheet: Figure 2
m/z	Ion yield
9.87918	0
9.92895	0
9.97872	0
10.0285	2
10.0783	0
10.128	0
10.1778	0
10.2276	0
10.2773	0
10.3271	0
10.3769	0
10.4266	0
10.4764	0
10.5262	0
10.576	0
10.6257	0
10.6755	0
10.7253	0
10.775	0
10.8248	0
10.8746	0
10.9243	0
10.9741	0
11.0239	0
11.0736	0
11.1234	0
11.1732	2
11.2229	0
11.2727	0
11.3225	0
11.3722	0
11.422	0
11.4718	0
11.5216	0
11.5713	0
11.6211	0
11.6709	0
11.7206	0
11.7704	0
11.8202	0
11.8699	0
11.9197	0
11.9695	1
12.0192	0
12.069	0
12.1188	0
12.1685	0
12.2183	2
12.2681	0
12.3179	0
12.3676	2
12.4174	0
12.4672	0
12.5169	0
12.5667	0
12.6165	0
12.6662	0
12.716	0
12.7658	0
12.8155	0
12.8653	0
12.9151	0
12.9649	0
13.0146	0
13.0644	0
13.1142	0
13.1639	0
13.2137	0
13.2635	0
13.3132	0
13.363	0
13.4128	2
13.4626	0
13.5123	0
13.5621	0
13.6119	0
13.6616	0
13.7114	0
13.7612	0
13.8109	0
13.8607	0
13.9105	0
13.9602	0
14.01	2
14.0598	0
14.1096	2
14.1593	0
14.2091	2
14.2589	0
14.3086	0
14.3584	1
14.4082	0
14.4579	0
14.5077	0
14.5575	0
14.6072	2
14.657	0
14.7068	0
14.7565	2
14.8063	0
14.8561	0
14.9058	0
14.9556	0
15.0054	0
15.0552	2
15.1049	0
15.1547	0
15.2045	0
15.2542	2
15.304	0
15.3538	2
15.4035	0
15.4533	0
15.5031	0
15.5528	1
15.6026	0
15.6524	0
15.7021	0
15.7519	0
15.8017	0
15.8515	0
15.9012	2
15.951	2
16.0008	2
16.0505	0
16.1003	0
16.1501	0
16.1998	0
16.2496	2
16.2994	2
16.3492	1
16.3989	4
16.4487	2
16.4985	0
16.5482	2
16.598	0
16.6478	4
16.6975	16
16.7473	8
16.7971	13
16.8468	6
16.8966	13
16.9464	19
16.9962	14
17.0459	14
17.0957	13
17.1455	21
17.1952	18
17.245	10
17.2948	12
17.3445	11
17.3943	14
17.4441	14
17.4938	28
17.5436	4
17.5934	10
17.6431	16
17.6929	4
17.7427	6
17.7924	1
17.8422	0
17.892	0
17.9418	0
17.9915	0
18.0413	0
18.0911	0
18.1408	0
18.1906	0
18.2404	0
18.2901	0
18.3399	2
18.3897	0
18.4395	0
18.4892	0
18.539	0
18.5888	0
18.6385	0
18.6883	0
18.7381	2
18.7878	0
18.8376	0
18.8874	0
18.9371	0
18.9869	0
19.0367	2
19.0864	0
19.1362	0
19.186	2
19.2357	0
19.2855	0
19.3353	0
19.3851	0
19.4348	2
19.4846	2
19.5344	0
19.5841	0
19.6339	0
19.6837	0
19.7334	0
19.7832	0
19.833	0
19.8828	0
19.9325	0
19.9823	0
20.0321	0
20.0818	0
20.1316	0
20.1814	0
20.2311	2
20.2809	0
20.3307	0
20.3804	0
20.4302	0
20.48	0
20.5297	1
20.5795	0
20.6293	0
20.6791	0
20.7288	0
20.7786	0
20.8284	0
20.8781	0
20.9279	0
20.9777	0
21.0274	0
21.0772	0
21.127	0
21.1767	0
21.2265	0
21.2763	0
21.326	1
21.3758	0
21.4256	0
21.4754	0
21.5251	1
21.5749	0
21.6247	0
21.6744	0
21.7242	0
21.774	0
21.8237	0
21.8735	0
21.9233	2
21.9731	0
22.0228	0
22.0726	0
22.1224	0
22.1721	0
22.2219	0
22.2717	0
22.3214	0
22.3712	0
22.421	0
22.4707	0
22.5205	0
22.5703	0
22.62	0
22.6698	0
22.7196	0
22.7693	0
22.8191	0
22.8689	0
22.9187	0
22.9684	2
23.0182	0
23.068	0
23.1177	0
23.1675	0
23.2173	0
23.267	0
23.3168	0
23.3666	0
23.4164	0
23.4661	0
23.5159	2
23.5657	0
23.6154	0
23.6652	0
23.715	0
23.7647	0
23.8145	0
23.8643	0
23.914	0
23.9638	0
24.0136	0
24.0633	0
24.1131	1
24.1629	0
24.2127	0
24.2624	0
24.3122	0
24.362	0
24.4117	0
24.4615	4
24.5113	0
24.561	0
24.6108	0
24.6606	0
24.7103	0
24.7601	2
24.8099	0
24.8596	0
24.9094	0
24.9592	0
25.009	0
25.0587	0
25.1085	0
25.1583	0
25.208	0
25.2578	0
25.3076	0
25.3573	2
25.4071	0
25.4569	4
25.5067	8
25.5564	24
25.6062	26
25.656	54
25.7057	78
25.7555	75
25.8053	98
25.855	62
25.9048	92
25.9546	134
26.0043	97
26.0541	99
26.1039	62
26.1536	64
26.2034	100
26.2532	90
26.3029	62
26.3527	37
26.4025	74
26.4523	66
26.502	46
26.5518	36
26.6016	66
26.6513	26
26.7011	34
26.7509	8
26.8006	0
26.8504	0
26.9002	6
26.95	0
26.9997	0
27.0495	6
27.0993	2
27.149	2
27.1988	2
27.2486	0
27.2983	0
27.3481	0
27.3979	4
27.4476	0
27.4974	0
27.5472	8
27.5969	0
27.6467	2
27.6965	0
27.7462	0
27.796	0
27.8458	0
27.8956	2
27.9453	0
27.9951	0
28.0449	0
28.0946	0
28.1444	2
28.1942	0
28.2439	2
28.2937	0
28.3435	0
28.3932	0
28.443	0
28.4928	0
28.5426	0
28.5923	0
28.6421	0
28.6919	0
28.7416	0
28.7914	0
28.8412	2
28.8909	0
28.9407	2
28.9905	0
29.0403	0
29.09	0
29.1398	1
29.1896	0
29.2393	2
29.2891	0
29.3389	0
29.3886	0
29.4384	2
29.4882	0
29.5379	2
29.5877	0
29.6375	0
29.6872	0
29.737	0
29.7868	0
29.8365	0
29.8863	0
29.9361	0
29.9859	0
30.0356	0
30.0854	0
30.1352	0
30.1849	0
30.2347	0
30.2845	0
30.3342	0
30.384	0
30.4338	0
30.4836	0
30.5333	0
30.5831	0
30.6329	0
30.6826	2
30.7324	0
30.7822	0
30.8319	2
30.8817	0
30.9315	2
30.9812	2
31.031	0
31.0808	0
31.1305	0
31.1803	0
31.2301	2
31.2798	2
31.3296	0
31.3794	0
31.4292	0
31.4789	0
31.5287	0
31.5785	0
31.6282	4
31.678	0
31.7278	0
31.7775	2
31.8273	0
31.8771	0
31.9269	0
31.9766	0
32.0264	0
32.0761	0
32.1259	0
32.1757	0
32.2255	0
32.2752	0
32.325	0
32.3748	0
32.4245	0
32.4743	0
32.5241	0
32.5738	0
32.6236	0
32.6734	0
32.7231	0
32.7729	0
32.8227	0
32.8725	0
32.9222	0
32.972	0
33.0218	0
33.0715	0
33.1213	0
33.1711	0
33.2208	0
33.2706	0
33.3204	0
33.3702	0
33.4199	0
33.4697	0
33.5195	0
33.5692	0
33.619	0
33.6688	0
33.7185	0
33.7683	0
33.8181	0
33.8678	0
33.9176	2
33.9674	0
34.0172	0
34.0669	0
34.1167	0
34.1664	0
34.2162	0
34.266	0
34.3158	1
34.3655	0
34.4153	0
34.4651	0
34.5148	0
34.5646	2
34.6144	0
34.6641	0
34.7139	0
34.7637	0
34.8135	2
34.8632	2
34.913	0
34.9628	0
35.0125	0
35.0623	0
35.1121	3
35.1618	0
35.2116	0
35.2614	1
35.3111	0
35.3609	1
35.4107	0
35.4605	0
35.5102	0
35.56	3
35.6097	0
35.6595	0
35.7093	0
35.7591	0
35.8088	0
35.8586	0
35.9084	0
35.9581	0
36.0079	0
36.0577	0
36.1074	0
36.1572	0
36.207	0
36.2567	0
36.3065	0
36.3563	0
36.4061	2
36.4558	0
36.5056	0
36.5554	0
36.6051	0
36.6549	0
36.7047	2
36.7544	0
36.8042	1
36.854	0
36.9038	0
36.9535	0
37.0033	0
37.053	0
37.1028	0
37.1526	1
37.2024	0
37.2521	1
37.3019	0
37.3517	0
37.4014	0
37.4512	0
37.501	0
37.5507	0
37.6005	0
37.6503	0
37.7	0
37.7498	0
37.7996	0
37.8494	0
37.8991	0
37.9489	0
37.9987	0
38.0484	0
38.0982	0
38.148	0
38.1977	0
38.2475	0
38.2973	0
38.3471	0
38.3968	0
38.4466	0
38.4964	0
38.5461	0
38.5959	0
38.6457	0
38.6954	0
38.7452	0
38.795	0
38.8447	0
38.8945	0
38.9443	0
38.9941	0
39.0438	0
39.0936	0
39.1433	0
39.1931	0
39.2429	0
39.2927	2
39.3424	0
39.3922	0
39.442	0
39.4917	0
39.5415	0
39.5913	0
39.641	0
39.6908	2
39.7406	2
39.7903	0
39.8401	0
39.8899	0
39.9397	1
39.9894	0
40.0392	2
40.089	0
40.1387	2
40.1885	0
40.2383	2
40.288	2
40.3378	0
40.3876	2
40.4374	2
40.4871	0
40.5369	0
40.5866	2
40.6364	2
40.6862	4
40.736	0
40.7857	0
40.8355	6
40.8853	2
40.935	2
40.9848	2
41.0346	0
41.0843	0
41.1341	0
41.1839	0
41.2336	2
41.2834	0
41.3332	6
41.383	0
41.4327	2
41.4825	2
41.5323	6
41.582	4
41.6318	6
41.6816	4
41.7313	20
41.7811	14
41.8309	8
41.8807	4
41.9304	18
41.9802	16
42.0299	8
42.0797	8
42.1295	8
42.1793	10
42.229	16
42.2788	18
42.3286	20
42.3783	22
42.4281	12
42.4779	22
42.5276	16
42.5774	8
42.6272	10
42.6769	4
42.7267	20
42.7765	8
42.8263	2
42.876	0
42.9258	18
42.9756	22
43.0253	10
43.0751	12
43.1249	22
43.1746	12
43.2244	20
43.2742	14
43.324	2
43.3737	6
43.4235	6
43.4733	10
43.523	12
43.5728	10
43.6226	10
43.6723	2
43.7221	0
43.7719	0
43.8216	2
43.8714	4
43.9212	0
43.971	0
44.0207	0
44.0705	0
44.1202	2
44.17	0
44.2198	0
44.2696	2
44.3193	0
44.3691	2
44.4189	0
44.4686	2
44.5184	0
44.5682	0
44.6179	0
44.6677	2
44.7175	0
44.7672	4
44.817	2
44.8668	0
44.9166	4
44.9663	4
45.0161	0
45.0659	6
45.1156	2
45.1654	10
45.2152	8
45.2649	7
45.3147	17
45.3645	51
45.4143	69
45.464	196
45.5138	244
45.5635	468
45.6133	568
45.6631	611
45.7129	759
45.7626	659
45.8124	913
45.8622	1197
45.9119	1359
45.9617	1062
46.0115	908
46.0612	868
46.111	1051
46.1608	1365
46.2105	1048
46.2603	734
46.3101	748
46.3599	916
46.4096	899
46.4594	682
46.5092	651
46.5589	574
46.6087	392
46.6585	143
46.7082	20
46.758	6
46.8078	6
46.8576	12
46.9073	14
46.9571	7
47.0069	6
47.0566	16
47.1064	10
47.1562	14
47.2059	9
47.2557	0
47.3055	10
47.3552	4
47.405	2
47.4548	4
47.5045	6
47.5543	5
47.6041	6
47.6538	8
47.7036	1
47.7534	4
47.8032	2
47.8529	0
47.9027	8
47.9525	2
48.0022	6
48.052	4
48.1018	6
48.1515	6
48.2013	8
48.2511	2
48.3008	2
48.3506	0
48.4004	4
48.4502	0
48.4999	0
48.5497	4
48.5995	0
48.6492	2
48.699	0
48.7488	0
48.7985	0
48.8483	0
48.8981	0
48.9479	0
48.9976	0
49.0474	0
49.0971	0
49.1469	0
49.1967	0
49.2465	0
49.2962	0
49.346	0
49.3958	0
49.4455	0
49.4953	0
49.5451	0
49.5948	0
49.6446	0
49.6944	0
49.7441	0
49.7939	0
49.8437	0
49.8935	0
49.9432	0
49.993	0
50.0428	0
50.0925	0
50.1423	0
50.1921	0
50.2418	0
50.2916	0
50.3414	0
50.3912	0
50.4409	0
50.4907	0
50.5404	0
50.5902	0
50.64	0
50.6898	0
50.7395	0
50.7893	0
50.8391	0
50.8888	0
50.9386	0
50.9884	2
51.0381	0
51.0879	0
51.1377	0
51.1874	0
51.2372	0
51.287	0
51.3368	0
51.3865	0
51.4363	0
51.4861	0
51.5358	0
51.5856	0
51.6354	2
51.6851	2
51.7349	0
51.7847	0
51.8344	0
51.8842	0
51.934	0
51.9838	6
52.0335	0
52.0833	0
52.1331	0
52.1828	0
52.2326	0
52.2824	2
52.3321	0
52.3819	0
52.4317	0
52.4814	0
52.5312	0
52.581	0
52.6307	0
52.6805	0
52.7303	0
52.7801	0
52.8298	0
52.8796	0
52.9294	0
52.9791	0
53.0289	0
53.0787	2
53.1284	0
53.1782	0
53.228	0
53.2777	0
53.3275	0
53.3773	0
53.4271	0
53.4768	0
53.5266	0
53.5764	0
53.6261	0
53.6759	0
53.7257	2
53.7754	0
53.8252	0
53.875	2
53.9248	4
53.9745	0
54.0243	0
54.074	0
54.1238	4
54.1736	0
54.2234	0
54.2731	2
54.3229	0
54.3727	2
54.4224	0
54.4722	0
54.522	2
54.5717	0
54.6215	3
54.6713	4
54.721	0
54.7708	0
54.8206	0
54.8704	0
54.9201	3
54.9699	0
55.0197	2
55.0694	2
55.1192	0
55.169	0
55.2187	0
55.2685	2
55.3183	1
55.368	0
55.4178	0
55.4676	2
55.5174	2
55.5671	0
55.6169	0
55.6667	0
55.7164	0
55.7662	2
55.816	2
55.8657	0
55.9155	2
55.9653	4
56.015	2
56.0648	0
56.1146	0
56.1643	0
56.2141	0
56.2639	0
56.3137	0
56.3634	2
56.4132	2
56.463	0
56.5127	0
56.5625	0
56.6123	0
56.662	0
56.7118	0
56.7616	0
56.8113	0
56.8611	0
56.9109	0
56.9607	0
57.0104	0
57.0602	0
57.11	0
57.1597	0
57.2095	0
57.2593	0
57.309	0
57.3588	0
57.4086	0
57.4583	0
57.5081	0
57.5579	0
57.6076	0
57.6574	0
57.7072	0
57.757	0
57.8067	0
57.8565	0
57.9063	0
57.956	0
58.0058	0
58.0556	0
58.1053	0
58.1551	0
58.2049	0
58.2546	1
58.3044	0
58.3542	0
58.404	0
58.4537	0
58.5035	0
58.5533	0
58.603	0
58.6528	0
58.7026	1
58.7523	0
58.8021	0
58.8519	2
58.9016	0
58.9514	0
59.0012	0
59.051	0
59.1007	0
59.1505	0
59.2003	0
59.25	0
59.2998	4
59.3496	0
59.3993	0
59.4491	2
59.4989	0
59.5486	0
59.5984	0
59.6482	0
59.6979	1
59.7477	0
59.7975	0
59.8473	0
59.897	0
59.9468	0
59.9966	0
60.0463	0
60.0961	0
60.1459	0
60.1956	0
60.2454	0
60.2952	0
60.3449	4
60.3947	0
60.4445	0
60.4943	0
60.544	0
60.5938	0
60.6436	0
60.6933	0
60.7431	0
60.7929	0
60.8426	0
60.8924	0
60.9422	0
60.9919	0
61.0417	0
61.0915	0
61.1412	0
61.191	0
61.2408	0
61.2906	0
61.3403	0
61.3901	0
61.4399	0
61.4896	0
61.5394	0
61.5892	0
61.6389	0
61.6887	0
61.7385	2
61.7882	0
61.838	0
61.8878	0
61.9376	0
61.9873	0
62.0371	0
62.0869	0
62.1366	0
62.1864	0
62.2362	1
62.2859	0
62.3357	2
62.3855	4
62.4352	0
62.485	0
62.5348	0
62.5846	0
62.6343	0
62.6841	0
62.7339	0
62.7836	0
62.8334	0
62.8832	0
62.9329	0
62.9827	0
63.0325	0
63.0822	0
63.132	0
63.1818	0
63.2315	0
63.2813	0
63.3311	0
63.3809	0
63.4306	2
63.4804	0
63.5302	2
63.5799	0
63.6297	2
63.6795	0
63.7292	0
63.779	2
63.8288	0
63.8785	4
63.9283	0
63.9781	1
64.0279	2
64.0776	2
64.1274	0
64.1772	0
64.2269	2
64.2767	0
64.3265	0
64.3762	0
64.426	0
64.4758	0
64.5255	2
64.5753	0
64.6251	0
64.6749	0
64.7246	0
64.7744	0
64.8242	0
64.8739	2
64.9237	0
64.9735	0
65.0232	0
65.073	0
65.1228	2
65.1725	0
65.2223	0
65.2721	0
65.3218	0
65.3716	0
65.4214	2
65.4711	4
65.5209	0
65.5707	2
65.6205	0
65.6702	8
65.72	4
65.7698	4
65.8195	10
65.8693	8
65.9191	24
65.9688	4
66.0186	13
66.0684	9
66.1181	14
66.1679	14
66.2177	10
66.2675	12
66.3172	10
66.367	10
66.4168	10
66.4665	6
66.5163	4
66.5661	4
66.6158	0
66.6656	2
66.7154	0
66.7652	0
66.8149	0
66.8647	2
66.9145	2
66.9642	0
67.014	2
67.0638	2
67.1135	0
67.1633	2
67.2131	0
67.2628	0
67.3126	0
67.3624	0
67.4121	4
67.4619	0
67.5117	2
67.5614	0
67.6112	0
67.661	0
67.7108	0
67.7605	0
67.8103	6
67.8601	2
67.9098	2
67.9596	2
68.0094	10
68.0591	2
68.1089	2
68.1587	4
68.2084	2
68.2582	2
68.308	2
68.3578	4
68.4075	0
68.4573	0
68.5071	2
68.5568	0
68.6066	0
68.6564	1
68.7061	0
68.7559	4
68.8057	1
68.8555	4
68.9052	4
68.955	0
69.0048	0
69.0545	0
69.1043	0
69.1541	4
69.2038	4
69.2536	0
69.3034	0
69.3531	2
69.4029	2
69.4527	0
69.5024	4
69.5522	0
69.602	0
69.6518	2
69.7015	0
69.7513	0
69.8011	2
69.8508	0
69.9006	0
69.9504	2
70.0001	0
70.0499	0
70.0997	0
70.1494	0
70.1992	0
70.249	0
70.2987	0
70.3485	0
70.3983	0
70.448	0
70.4978	2
70.5476	2
70.5974	0
70.6471	0
70.6969	0
70.7467	0
70.7964	0
70.8462	0
70.896	0
70.9457	0
70.9955	0
71.0453	0
71.0951	0
71.1448	0
71.1946	0
71.2444	0
71.2941	0
71.3439	0
71.3937	0
71.4434	1
71.4932	2
71.543	0
71.5927	0
71.6425	1
71.6923	0
71.7421	0
71.7918	0
71.8416	0
71.8914	0
71.9411	0
71.9909	0
72.0407	0
72.0904	0
72.1402	0
72.19	1
72.2397	0
72.2895	0
72.3393	0
72.389	0
72.4388	0
72.4886	0
72.5383	0
72.5881	0
72.6379	0
72.6877	0
72.7374	0
72.7872	0
72.837	0
72.8867	0
72.9365	0
72.9863	0
73.036	0
73.0858	0
73.1356	0
73.1853	0
73.2351	0
73.2849	0
73.3347	2
73.3844	0
73.4342	0
73.484	0
73.5337	0
73.5835	0
73.6333	0
73.683	0
73.7328	0
73.7826	0
73.8324	0
73.8821	0
73.9319	0
73.9817	0
74.0314	0
74.0812	0
74.131	0
74.1807	0
74.2305	2
74.2803	2
74.33	0
74.3798	0
74.4296	0
74.4793	0
74.5291	2
74.5789	0
74.6286	0
74.6784	0
74.7282	0
74.778	0
74.8277	0
74.8775	0
74.9273	0
74.977	0
75.0268	1
75.0766	0
75.1263	0
75.1761	0
75.2259	0
75.2756	0
75.3254	0
75.3752	0
75.4249	0
75.4747	0
75.5245	4
75.5743	0
75.624	0
75.6738	0
75.7236	2
75.7733	0
75.8231	0
75.8729	3
75.9226	2
75.9724	0
76.0222	2
76.072	0
76.1217	0
76.1715	0
76.2213	0
76.271	0
76.3208	2
76.3706	0
76.4203	0
76.4701	2
76.5199	0
76.5696	2
76.6194	0
76.6692	0
76.719	0
76.7687	0
76.8185	0
76.8683	0
76.918	0
76.9678	0
77.0176	0
77.0673	2
77.1171	0
77.1669	0
77.2166	0
77.2664	0
77.3162	0
77.3659	0
77.4157	0
77.4655	0
77.5152	0
77.565	0
77.6148	0
77.6646	0
77.7143	0
77.7641	0
77.8139	8
77.8636	0
77.9134	0
77.9632	0
78.0129	2
78.0627	0
78.1125	0
78.1623	0
78.212	2
78.2618	0
78.3116	0
78.3613	2
78.4111	0
78.4609	2
78.5106	0
78.5604	0
78.6102	0
78.6599	5
78.7097	2
78.7595	0
78.8093	6
78.859	4
78.9088	8
78.9586	4
79.0083	2
79.0581	0
79.1079	4
79.1576	6
79.2074	2
79.2572	2
79.3069	0
79.3567	6
79.4065	2
79.4562	2
79.506	6
79.5558	2
79.6055	2
79.6553	4
79.7051	4
79.7549	4
79.8046	10
79.8544	2
79.9042	4
79.9539	8
80.0037	8
80.0535	2
80.1032	12
80.153	18
80.2028	6
80.2525	18
80.3023	10
80.3521	16
80.4018	20
80.4516	66
80.5014	65
80.5512	105
80.6009	128
80.6507	148
80.7005	176
80.7502	213
80.8	244
80.8498	298
80.8995	358
80.9493	263
80.9991	230
81.0489	268
81.0986	337
81.1484	336
81.1982	281
81.2479	230
81.2977	273
81.3475	269
81.3972	170
81.447	204
81.4968	186
81.5465	181
81.5963	140
81.6461	54
81.6958	10
81.7456	15
81.7954	6
81.8452	16
81.8949	11
81.9447	9
81.9945	10
82.0442	14
82.094	9
82.1438	17
82.1935	26
82.2433	5
82.2931	9
82.3428	10
82.3926	5
82.4424	10
82.4921	9
82.5419	13
82.5917	5
82.6415	2
82.6912	0
82.741	0
82.7908	0
82.8405	2
82.8903	4
82.9401	2
82.9898	2
83.0396	0
83.0894	3
83.1392	4
83.1889	2
83.2387	2
83.2885	4
83.3382	2
83.388	0
83.4378	0
83.4875	0
83.5373	1
83.5871	0
83.6368	0
83.6866	0
83.7364	0
83.7862	0
83.8359	0
83.8857	0
83.9355	0
83.9852	0
84.035	0
84.0848	0
84.1345	0
84.1843	0
84.2341	2
84.2838	0
84.3336	0
84.3834	2
84.4331	0
84.4829	2
84.5327	0
84.5824	2
84.6322	0
84.682	0
84.7318	0
84.7815	0
84.8313	0
84.8811	2
84.9308	0
84.9806	0
85.0304	6
85.0801	0
85.1299	0
85.1797	0
85.2294	2
85.2792	0
85.329	0
85.3787	0
85.4285	0
85.4783	0
85.5281	0
85.5778	0
85.6276	0
85.6774	2
85.7271	0
85.7769	0
85.8267	0
85.8764	0
85.9262	0
85.976	0
86.0258	0
86.0755	0
86.1253	0
86.1751	0
86.2248	0
86.2746	2
86.3244	0
86.3741	0
86.4239	0
86.4737	2
86.5234	0
86.5732	0
86.623	0
86.6727	0
86.7225	0
86.7723	0
86.8221	0
86.8718	0
86.9216	0
86.9714	0
87.0211	0
87.0709	0
87.1207	0
87.1704	0
87.2202	0
87.27	0
87.3197	0
87.3695	0
87.4193	0
87.469	0
87.5188	0
87.5686	0
87.6184	0
87.6681	0
87.7179	2
87.7677	0
87.8174	0
87.8672	2
87.917	0
87.9667	0
88.0165	0
88.0663	0
88.1161	2
88.1658	0
88.2156	0
88.2654	0
88.3151	0
88.3649	0
88.4147	2
88.4644	0
88.5142	0
88.564	0
88.6137	1
88.6635	0
88.7133	0
88.7631	0
88.8128	0
88.8626	0
88.9124	2
88.9621	1
89.0119	1
89.0617	2
89.1114	2
89.1612	2
89.211	1
89.2607	0
89.3105	1
89.3603	9
89.41	13
89.4598	37
89.5096	75
89.5593	83
89.6091	81
89.6589	105
89.7087	112
89.7584	193
89.8082	202
89.858	224
89.9077	212
89.9575	166
90.0073	180
90.057	196
90.1068	256
90.1566	226
90.2064	174
90.2561	168
90.3059	204
90.3556	149
90.4054	112
90.4552	101
90.505	108
90.5547	55
90.6045	21
90.6543	7
90.704	6
90.7538	9
90.8036	8
90.8533	4
90.9031	6
90.9529	6
91.0027	10
91.0524	6
91.1022	3
91.152	3
91.2017	2
91.2515	7
91.3013	6
91.351	4
91.4008	5
91.4506	5
91.5003	7
91.5501	1
91.5999	2
91.6496	1
91.6994	2
91.7492	1
91.799	4
91.8487	4
91.8985	3
91.9483	0
91.998	4
92.0478	0
92.0976	3
92.1473	5
92.1971	6
92.2469	0
92.2966	4
92.3464	2
92.3962	4
92.4459	2
92.4957	4
92.5455	10
92.5953	2
92.645	8
92.6948	10
92.7446	10
92.7943	9
92.8441	14
92.8939	20
92.9436	10
92.9934	16
93.0432	20
93.093	10
93.1427	8
93.1925	10
93.2423	4
93.292	8
93.3418	8
93.3916	4
93.4413	10
93.4911	12
93.5409	16
93.5906	2
93.6404	2
93.6902	1
93.7399	2
93.7897	2
93.8395	2
93.8893	4
93.939	7
93.9888	2
94.0386	4
94.0883	4
94.1381	2
94.1879	4
94.2376	4
94.2874	4
94.3372	4
94.3869	10
94.4367	4
94.4865	8
94.5362	10
94.586	11
94.6358	39
94.6856	17
94.7353	28
94.7851	25
94.8349	56
94.8846	59
94.9344	40
94.9842	23
95.0339	51
95.0837	54
95.1335	73
95.1833	47
95.233	29
95.2828	23
95.3325	42
95.3823	42
95.4321	30
95.4819	37
95.5316	30
95.5814	19
95.6312	18
95.6809	8
95.7307	8
95.7805	9
95.8302	4
95.88	18
95.9298	10
95.9796	10
96.0293	16
96.0791	17
96.1289	14
96.1786	12
96.2284	12
96.2782	8
96.3279	6
96.3777	6
96.4275	4
96.4772	0
96.527	4
96.5768	2
96.6265	12
96.6763	6
96.7261	2
96.7759	3
96.8256	8
96.8754	16
96.9252	6
96.9749	4
97.0247	8
97.0745	10
97.1242	19
97.174	8
97.2238	2
97.2735	0
97.3233	2
97.3731	2
97.4228	2
97.4726	4
97.5224	7
97.5722	2
97.6219	2
97.6717	0
97.7215	0
97.7712	0
97.821	4
97.8708	0
97.9205	2
97.9703	0
98.0201	0
98.0699	4
98.1196	2
98.1694	0
98.2192	1
98.2689	0
98.3187	0
98.3685	0
98.4182	0
98.468	0
98.5178	1
98.5675	0
98.6173	0
98.6671	0
98.7168	0
98.7666	0
98.8164	0
98.8662	0
98.9159	0
98.9657	0
99.0155	0
99.0652	0
99.115	0
99.1648	0
99.2145	2
99.2643	0
99.3141	0
99.3638	0
99.4136	0
99.4634	0
99.5629	0
99.5629	1
99.6625	0
99.6625	0
99.762	0
99.762	0
99.8615	0
99.8615	0
99.9611	0
99.9611	0
100.061	2
100.061	2
100.16	0
100.16	0
100.26	0
100.26	2
100.359	0
100.359	0
100.459	0
100.459	0
100.558	0
100.558	0
100.658	0
100.658	0
100.757	0
100.757	0
100.857	0
100.857	0
100.956	0
100.956	0
101.056	1
101.056	0
101.156	2
101.156	0
101.255	2
101.255	0
101.355	1
101.355	0
101.454	0
101.454	0
101.554	0
101.554	4
101.653	0
101.653	0
101.753	0
101.753	0
101.852	0
101.852	0
101.952	0
101.952	0
102.051	0
102.051	0
102.151	0
102.151	0
102.25	0
102.25	0
102.35	0
102.35	0
102.45	0
102.45	0
102.549	0
102.549	2
102.649	0
102.649	2
102.748	0
102.748	1
102.848	0
102.848	0
102.947	0
102.947	0
103.047	0
103.047	0
103.146	0
103.146	0
103.246	0
103.246	0
103.345	0
103.345	0
103.445	0
103.445	0
103.544	0
103.544	0
103.644	0
103.644	0
103.744	0
103.744	0
103.843	0
103.843	0
103.943	0
103.943	0
104.042	0
104.042	0
104.142	0
104.142	0
104.241	0
104.241	0
104.341	0
104.341	0
104.44	0
104.44	0
104.54	0
104.54	4
104.639	6
104.639	4
104.739	2
104.739	14
104.838	14
104.838	12
104.938	6
104.938	16
105.038	10
105.038	10
105.137	12
105.137	24
105.237	6
105.237	14
105.336	10
105.336	6
105.436	11
105.436	6
105.535	10
105.535	6
105.635	4
105.635	0
105.734	4
105.734	0
105.834	2
105.834	2
105.933	0
105.933	0
106.033	4
106.033	4
106.132	0
106.132	4
106.232	6
106.232	2
106.332	6
106.332	4
106.431	0
106.431	0
106.531	2
106.531	0
106.63	0
106.63	0
106.73	0
106.73	2
106.829	4
106.829	2
106.929	0
106.929	0
107.028	0
107.028	0
107.128	0
107.128	0
107.227	0
107.227	0
107.327	2
107.327	2
107.426	10
107.426	12
107.526	18
107.526	10
107.626	22
107.626	32
107.725	24
107.725	33
107.825	24
107.825	52
107.924	34
107.924	34
108.024	36
108.024	38
108.123	46
108.123	46
108.223	36
108.223	26
108.322	52
108.322	32
108.422	25
108.422	28
108.521	24
108.521	24
108.621	14
108.621	8
108.72	18
108.72	9
108.82	36
108.82	18
108.919	22
108.919	26
109.019	16
109.019	32
109.119	26
109.119	24
109.218	16
109.218	22
109.318	14
109.318	16
[truncated: 1,401 more rows]

## Sheet: Figure 3
m/z 171					m/z 46					m/z 17
Energy	Ion yield				Energy	Ion yield				Energy	Ion yield
-0.56	1.16				-0.6	5.76698				-0.6	0.2381
-0.54	1.56				-0.58	0				-0.58	0
-0.52	2.32				-0.56	0				-0.56	0.07937
-0.5	3.16				-0.54	0				-0.54	0
-0.48	4.04				-0.52	0.03673				-0.52	0
-0.46	5.88				-0.5	0				-0.5	0
-0.44	7				-0.48	0				-0.48	0
-0.42	8.12				-0.46	0.03673				-0.46	0
-0.4	8.56				-0.44	0				-0.44	0.15873
-0.38	12.04				-0.42	0.1469				-0.42	0
-0.36	15.36				-0.4	0.07347				-0.4	0.07937
-0.34	21.08				-0.38	0.03673				-0.38	0
-0.32	26.04				-0.36	0.07347				-0.36	0
-0.3	34.4				-0.34	0.25711				-0.34	0.07937
-0.28	46.68				-0.32	0.1469				-0.32	0.07937
-0.26	57.68				-0.3	0.1102				-0.3	0
-0.24	79				-0.28	0.25711				-0.28	0.07937
-0.22	110.6				-0.26	0.33061				-0.26	0
-0.2	147.4				-0.24	0.55102				-0.24	0.07937
-0.18	206.5				-0.22	0.33061				-0.22	0
-0.16	280.7				-0.2	1.10204				-0.2	0
-0.14	435.4				-0.18	1.21224				-0.18	0
-0.12	655.4				-0.16	1.57922				-0.16	0.07937
-0.1	1154				-0.14	2.20408				-0.14	0.15873
-0.08	1985				-0.12	3.41633				-0.12	0.07937
-0.06	3536				-0.1	5.87718				-0.1	0
-0.04	6820				-0.08	9.22078				-0.08	0.07937
-0.02	10250				-0.06	16.5306				-0.06	0.07937
0	13200				-0.04	29.6118				-0.04	0.63492
0.02	14130				-0.02	47.0571				-0.02	0.2381
0.04	13680				0	65.7588				0	1.11111
0.06	12350				0.02	77.7269				0.02	1.11111
0.08	10260				0.04	86.4				0.04	0.95238
0.1	8085				0.06	86.3229				0.06	0.95238
0.12	5631				0.08	77.1429				0.08	1.26984
0.14	3885				0.1	67.4449				0.1	0.87302
0.16	2356				0.12	52.5673				0.12	0.95238
0.18	1535				0.14	44.0486				0.14	1.11111
0.2	1003				0.16	39.0453				0.16	1.34921
0.22	791.2				0.18	34.5269				0.18	1.19048
0.24	668.5				0.2	37.3922				0.2	1.34921
0.26	602.4				0.22	37.9873				0.22	1.34921
0.28	546.1				0.24	40.1474				0.24	1.42857
0.3	483.1				0.26	46.0984				0.26	0.95238
0.32	430.4				0.28	50.1759				0.28	1.50794
0.34	372.9				0.3	52.1596				0.3	0.87302
0.36	313.9				0.32	50.1098				0.32	0.55556
0.38	251				0.34	49.0078				0.34	0.95238
0.4	200.5				0.36	44.9633				0.36	0.79365
0.42	162.6				0.38	40.5882				0.38	0.2381
0.44	126.4				0.4	32.1024				0.4	1.50794
0.46	103.3				0.42	24.322				0.42	0.95238
0.48	90.52				0.44	21.6				0.44	0.71429
0.5	79.32				0.45	19.1014				0.46	0.47619
0.52	72.32				0.46	17.5996				0.48	0.63492
0.54	69.92				0.47	12.3118				0.5	0.71429
0.56	67.2				0.49	11.1349				0.52	0.47619
0.58	65.6				0.51	9.14334				0.54	0.87302
0.6	59.16				0.53	5.43168				0.56	0.47619
0.62	57.8				0.55	6.60855				0.58	0.47619
0.64	56.8				0.57	4.16429				0.6	0.47619
0.66	51.6				0.59	5.1601				0.62	0.31746
0.68	52.68				0.61	2.62531				0.64	0.71429
0.7	48.8				0.63	3.16848				0.66	0.71429
0.72	48.32				0.65	3.07795				0.68	0.31746
0.74	47.48				0.67	2.98743				0.7	0.63492
0.76	45.68				0.69	4.34535				0.72	0.31746
0.78	43.24				0.71	2.8969				0.74	0.39683
0.8	40.8				0.73	3.44007				0.76	0.15873
0.82	43.64				0.75	2.8969				0.78	0.2381
0.84	39.28				0.77	2.08215				0.8	0.15873
0.86	40.04				0.79	2.35373				0.82	0.07937
0.88	38.48				0.81	4.16429				0.83	0.09524
0.9	37.28				0.83	2.53479				0.85	0.09524
					0.85	3.25901				0.87	0.19048
					0.87	2.2632				0.89	0.09524
					0.89	1.53898				0.91	0
					0.91	1.72003				0.93	0.09524
					0.93	0				0.95	0.09524
					0.95	0.6337				0.97	0
					0.97	0.09053				0.99	0
					0.99	0.90528				1.01	0.19048
					1.01	1.99162				1.03	0.09524
					1.03	0.99581				1.05	0.09524
					1.05	0.72422				1.07	0
					1.07	0.90528				1.09	0.09524
					1.09	0.6337				1.11	0.09524
					1.11	1.44845				1.13	0
					1.13	1.90109				1.15	0
					1.15	2.08215				1.17	0
					1.17	1.35792				1.19	0
					1.19	3.62112				1.21	0.28571
					1.21	1.08634				1.23	0
					1.23	0.81475				1.25	0
					1.25	2.08215				1.27	0.09524
					1.27	2.2632				1.29	0.09524
					1.29	2.17267				1.31	0
					1.31	2.17267				1.33	0
					1.33	2.35373				1.35	0
					1.35	2.98743				1.37	0
					1.37	2.80637				1.39	0
					1.39	4.16429				1.41	0.09524
					1.41	4.16429				1.43	0
					1.43	3.25901				1.45	0.09524
					1.45	4.88852				1.47	0.09524
					1.47	3.5306				1.49	0
					1.49	3.89271				1.51	0
					1.51	4.88852				1.53	0
					1.53	6.51802				1.55	0
					1.55	5.7938				1.57	0.19048
					1.57	5.7938				1.59	0
					1.59	5.97485				1.61	0
					1.61	6.24644				1.63	0.38095
					1.63	6.24644				1.65	0
					1.65	6.06538				1.67	0
					1.67	6.15591				1.69	0
					1.69	5.70327				1.71	0
					1.71	6.42749				1.73	0.19048
					1.73	5.1601				1.75	0
					1.75	6.42749				1.77	0
					1.77	8.41911				1.79	0.28571
					1.79	4.88852				1.81	0
					1.81	7.24225				1.83	0
					1.83	8.14753				1.85	0
					1.85	7.96647				1.87	0
					1.87	7.69489				1.89	0.09524
					1.89	6.78961				1.91	0.19048
					1.91	10.0486				1.93	0.09524
					1.93	9.05281				1.95	0
					1.95	13.036				1.97	0
					1.97	10.7728				1.99	0
					1.99	12.6739				2.01	0
					2.01	15.7519				2.03	0.09524
					2.03	17.4719				2.05	0.19048
					2.05	16.4761				2.07	0.19048
					2.07	21.093				2.09	0.09524
					2.09	20.0067				2.11	0.38095
					2.11	27.5205				2.13	0.28571
					2.13	27.5205				2.15	0.09524
					2.15	32.0469				2.17	0
					2.17	32.7712				2.19	0.09524
					2.19	36.9355				2.21	0
					2.21	37.026				2.23	0.28571
					2.23	41.824				2.25	0.28571
					2.25	48.7041				2.27	0.95238
					2.27	52.0536				2.29	0.57143
					2.29	54.7695				2.31	0.66667
					2.31	62.3738				2.33	0.7619
					2.33	66.4476				2.35	0.66667
					2.35	70.3403				2.37	0.85714
					2.37	76.4962				2.39	0.47619
					2.39	85.9112				2.41	0.95238
					2.41	85.6396				2.43	0.38095
					2.43	94.1492				2.45	0.7619
					2.45	103.926				2.47	0.47619
					2.47	99.4904				2.49	1.42857
					2.49	110.535				2.51	1.14286
					2.51	112.707				2.53	1.04762
					2.53	115.242				2.55	0.47619
					2.55	127.101				2.57	1.04762
					2.57	129.908				2.59	1.33333
					2.59	131.628				2.61	2
					2.61	141.043				2.63	1.14286
					2.63	142.039				2.65	1.42857
					2.65	146.474				2.67	1.2381
					2.67	147.651				2.69	0.7619
					2.69	156.161				2.71	1.33333
					2.71	164.671				2.73	1.52381
					2.73	162.679				2.75	2.09524
					2.75	179.065				2.77	2.38095
					2.77	176.62				2.79	1.52381
					2.79	166.662				2.81	1.61905
					2.81	181.147				2.83	2.09524
					2.83	176.62				2.85	2.19048
					2.85	176.53				2.87	1.71429
					2.87	184.044				2.89	1.90476
					2.89	190.471				2.91	1.42857
					2.91	198.709				2.93	2.09524
					2.93	196.627				2.95	2.28571
					2.95	197.17				2.97	2
					2.97	201.878				2.99	2.57143
					2.99	200.429				3.01	1.90476
					3.01	204.503				3.03	2.85714
					3.03	190.2				3.05	2.85714
					3.05	194.183				3.07	2.09524
					3.07	216				3.09	2.38095
					3.09	211.021				3.11	2.19048
					3.11	205.77				3.13	1.71429
					3.13	214.823				3.15	1.80952
					3.15	208.305				3.17	2.19048
					3.17	206.676				3.19	2.85714
					3.19	206.223				3.21	2
					3.21	199.705				3.23	1.90476
					3.23	205.227				3.25	2.38095
					3.25	198.8				3.27	2.95238
					3.27	193.187				3.29	2.95238
					3.29	192.644				3.31	3.14286
					3.31	196.265				3.33	2.19048
					3.33	186.035				3.35	2.47619
					3.35	183.863				3.37	2.38095
					3.37	187.031				3.39	4
					3.39	192.01				3.41	2.47619
					3.41	180.332				3.43	2.7619
					3.43	177.526				3.45	2.38095
					3.45	173.452				3.47	2.95238
					3.47	168.835				3.49	1.2381
					3.49	163.132				3.51	2.19048
					3.51	168.835				3.53	2.28571
					3.53	168.02				3.55	2.85714
					3.55	164.308				3.57	2.38095
					3.57	153.445				3.59	1.2381
					3.59	150.729				3.61	2.7619
					3.61	151.182				3.63	2.57143
					3.63	147.47				3.65	2.38095
					3.65	139.775				3.67	1.52381
					3.67	142.672				3.69	2
					3.69	130.994				3.71	2
					3.71	134.706				3.73	1.61905
					3.73	131.809				3.75	1.71429
					3.75	125.743				3.77	2
					3.77	117.143				3.79	1.61905
					3.79	121.941				3.81	2.19048
					3.81	108.724				3.83	2.19048
					3.83	109.811				3.85	1.33333
					3.85	105.013				3.87	2.7619
					3.87	108.905				3.89	2
					3.89	106.461				3.91	1.61905
					3.91	98.223				3.93	1.71429
					3.93	94.2397				3.95	1.2381
					3.95	94.3303				3.97	1.33333
					3.97	93.425				3.99	0.66667
					3.99	84.9153				4.01	2.09524
					4.01	79.8458				4.03	2.38095
					4.03	78.9405				4.05	1.33333
					4.05	83.4669				4.07	2.38095
					4.07	72.0603				4.09	1.90476
					4.09	72.2414				4.11	1.71429
					4.11	73.1467				4.13	2.7619
					4.13	70.0687				4.15	1.52381
					4.15	61.6496				4.17	2.09524
					4.17	61.9212				4.19	0.85714
					4.19	65.6329				4.21	1.04762
					4.21	69.435				4.23	1.90476
					4.23	61.8307				4.25	1.2381
					4.25	52.9589				4.27	1.33333
					4.27	57.3043				4.29	1.2381
					4.29	54.7695				4.31	0.85714
					4.31	49.9715				4.33	1.33333
					4.33	46.9841				4.35	0.85714
					4.35	45.3546				4.37	1.14286
					4.37	47.5272				4.39	0.7619
					4.39	46.1693				4.41	1.14286
					4.41	39.2892				4.43	2
					4.43	38.746				4.45	0.85714
					4.45	41.3713				4.47	0.7619
					4.47	42.2766				4.49	1.80952
					4.49	39.5608				4.51	1.33333
					4.51	34.3101				4.53	1.33333
					4.53	33.6765				4.55	0.95238
					4.55	34.4912				4.57	1.42857
					4.57	35.487				4.59	1.61905
					4.59	35.0344				4.61	1.04762
					4.61	32.8617				4.63	1.2381
					4.63	31.5038				4.65	0.66667
					4.65	30.9606				4.67	0.85714
					4.67	32.4996				4.69	0.66667
					4.69	25.8005				4.71	0.85714
					4.71	30.508				4.73	0.47619
					4.73	28.969				4.75	1.04762
					4.75	27.0679				4.77	1.04762
					4.77	26.7963				4.79	0.66667
					4.79	26.2531				4.81	1.61905
					4.81	26.8868				4.83	0.95238
					4.83	23.5373				4.85	1.80952
					4.85	24.8047				4.87	0.95238
					4.87	23.8994				4.89	0.38095
					4.89	23.5373				4.91	0.7619
					4.91	21.6362				4.93	0.47619
					4.93	24.9857				4.95	1.14286
					4.95	21.6362				4.97	1.71429
					4.97	24.7142				4.99	0.95238
					4.99	21.5457				5.01	0.57143
					5.01	18.3772				5.03	0.85714
					5.03	19.2825				5.05	0.57143
					5.05	21.1836				5.07	0.95238
					5.07	19.4635				5.09	1.2381
					5.09	18.9204				5.11	0.38095
					5.11	19.1014				5.13	1.42857
					5.13	19.7351				5.15	1.14286
					5.15	18.2867				5.17	0.66667
					5.17	18.9204				5.19	0.7619
					5.19	18.8298				5.21	1.33333
					5.21	19.0109				5.23	0.47619
					5.23	17.3814				5.25	0.47619
					5.25	18.4677				5.27	0.95238
					5.27	18.2867				5.29	0.85714
					5.29	15.9329				5.31	0.38095
					5.31	14.6655				5.33	0.85714
					5.33	15.0277				5.35	0.66667
					5.35	13.1266				5.37	0.66667
					5.37	15.0277				5.39	0.57143
					5.39	13.2171				5.41	0.28571
					5.41	12.7645				5.43	0.19048
					5.43	12.855				5.45	0.09524
					5.45	12.5834				5.47	0.19048
					5.47	11.1349				5.49	0.19048
					5.49	11.9497				5.51	0.28571
					5.51	11.6781				5.53	0.47619
					5.53	10.3202				5.55	0.38095
					5.55	9.23386				5.57	0.38095
					5.57	10.8634				5.59	0.19048
					5.59	8.87175				5.61	1.2381
					5.61	11.1349				5.63	0.7619
					5.63	9.6865				5.65	0.38095
					5.65	9.05281				5.67	0.47619
					5.67	9.59598				5.69	0.19048
					5.69	9.77703				5.71	0.57143
					5.71	6.78961				5.73	0.7619
					5.73	10.2297				5.75	0.66667
					5.75	8.87175				5.77	0.47619
					5.77	9.59598				5.79	0.66667
					5.79	7.4233				5.81	0.57143
					5.81	9.23386				5.83	0.38095
					5.83	8.32858				5.85	0.38095
					5.85	7.87594				5.87	0.47619
					5.87	7.51383				5.89	0.19048
					5.89	6.78961				5.91	0.7619
					5.91	8.50964				5.93	0.19048
					5.93	8.23806				5.95	0.38095
					5.95	6.97066				5.97	0.47619
					5.97	7.4233				5.99	0.38095
					5.99	7.15172				6.01	0.47619
					6.01	6.24644				6.03	1.14286
					6.03	7.24225				6.05	0.28571
					6.05	6.51802				6.07	0.28571
					6.07	7.69489				6.09	0.28571
					6.09	8.23806				6.11	0.47619
					6.11	7.4233				6.13	0.38095
					6.13	5.25063				6.15	0.57143
					6.15	5.34116				6.17	0.19048
					6.17	6.88013				6.19	0.09524
					6.19	5.88433				6.21	0.57143
					6.21	4.79799				6.23	0.09524
					6.23	5.43168				6.25	0.47619
					6.25	6.42749				6.27	0.57143
					6.27	4.88852				6.29	0.19048
					6.29	5.61274				6.31	0.66667
					6.31	6.78961				6.33	0.09524
					6.33	5.97485				6.35	0
					6.35	6.06538				6.37	0.19048
					6.37	3.89271				6.39	0.19048
					6.39	5.88433				6.41	0
					6.41	3.89271				6.43	0.47619
					6.43	5.1601				6.45	0.09524
					6.45	5.70327				6.47	0.38095
					6.47	7.78541				6.49	0
					6.49	4.25482				6.51	0.47619
					6.51	5.34116				6.53	0.09524
					6.53	3.44007				6.55	0.47619
					6.55	5.52221				6.57	0
					6.57	4.34535				6.59	0.19048
					6.59	5.70327				6.61	0.38095
					6.61	5.06957				6.63	0
					6.63	4.70746				6.65	0.09524
					6.65	3.44007				6.67	0.19048
					6.67	4.5264				6.69	0.09524
					6.69	5.7938				6.71	0.38095
					6.71	3.44007				6.73	0.09524
					6.73	5.1601				6.75	0.47619
					6.75	4.34535				6.77	0.57143
					6.77	4.88852				6.79	0.19048
					6.79	2.53479				6.81	0.19048
					6.81	2.44426				6.83	0.38095
					6.83	2.44426				6.85	0.19048
					6.85	3.62112				6.87	0.47619
					6.87	5.34116				6.89	0.38095
					6.89	3.34954				6.91	0.28571
					6.91	5.70327				6.93	0.38095
					6.93	3.25901				6.95	0.66667
					6.95	4.16429				6.97	0.7619
					6.97	3.5306				6.99	0.38095
					6.99	4.07376				7.01	0.38095
					7.01	5.70327				7.03	0.28571
					7.03	3.89271				7.05	0.19048
					7.05	4.43588				7.07	0.28571
					7.07	3.25901				7.09	0.09524
					7.09	4.34535				7.11	0.66667
					7.11	3.98324				7.13	0.09524
					7.13	3.89271				7.15	0.57143
					7.15	4.34535				7.17	0.66667

## Sheet: Figure 4
m/z	Ion yield
11.9791	14.6571
11.9915	8.49209
12.0038	8.25821
12.0162	10.4269
12.0285	5.71187
12.0409	7.74776
12.0533	12.3801
12.0656	11.6227
12.078	8.90109
12.0904	11.8791
12.1028	19.1549
12.1152	45.9028
12.1276	23.8005
12.14	9.53055
12.1525	18.2621
12.1649	1.90273
12.1773	11.8898
12.1898	4.52108
12.2022	5.04291
12.2147	0
12.2271	21.6656
12.2396	7.41001
12.2521	5.44753
12.2646	4.30809
12.2771	11.2297
12.2896	14.435
12.3021	16.1846
12.3146	15.7705
12.3271	12.3426
12.3396	6.25586
12.3521	0
12.3647	3.81104
12.3772	6.67408
12.3897	10.074
12.4023	4.71211
12.4148	31.2023
12.4274	6.94853
12.44	7.01089
12.4526	2.72376
12.4651	9.12831
12.4777	13.8025
12.4903	4.43424
12.5029	19.6325
12.5155	19.3063
12.5282	10.499
12.5408	10.9606
12.5534	9.90428
12.566	9.97321
12.5787	14.1895
12.5913	1.98835
12.604	6.50659
12.6166	0
12.6293	2.96768
12.642	6.10972
12.6547	28.1593
12.6674	11.0252
12.68	7.60878
12.6927	8.1157
12.7055	5.93537
12.7182	0
12.7309	7.17222
12.7436	15.962
12.7563	2.72376
12.7691	3.46455
12.7818	7.20748
12.7946	5.37742
12.8073	3.55062
12.8201	1.98835
12.8329	2.96768
12.8456	15.9207
12.8584	8.09866
12.8712	5.67292
12.884	3.48954
12.8968	9.2176
12.9096	4.84964
12.9224	3.99383
12.9352	10.5823
12.9481	19.7062
12.9609	14.018
12.9738	1.80759
12.9866	8.15277
12.9995	5.11769
13.0123	0
13.0252	3.56158
13.038	14.4392
13.0509	9.96861
13.0638	10.75
13.0767	8.7271
13.0896	3.4728
13.1025	16.3961
13.1154	6.59937
13.1283	6.3704
13.1413	10.4685
13.1542	7.92066
13.1671	9.06697
13.1801	19.202
13.193	6.0713
13.206	7.35815
13.2189	5.12894
13.2319	8.41122
13.2449	28.2237
13.2579	9.7493
13.2708	4.77527
13.2838	9.81726
13.2968	22.2844
13.3098	9.47676
13.3229	7.45694
13.3359	11.1331
13.3489	3.79594
13.3619	12.4545
13.375	0
13.388	7.51104
13.4011	11.362
13.4141	17.918
13.4272	3.03565
13.4403	10.4142
13.4533	10.9711
13.4664	20.2273
13.4795	6.68194
13.4926	16.5478
13.5057	12.497
13.5188	1.81584
13.5319	7.51359
13.5451	5.71187
13.5582	0
13.5713	11.9639
13.5845	0
13.5976	4.8058
13.6108	6.77873
13.6239	3.38596
13.6371	4.81239
13.6503	12.4166
13.6634	1.729
13.6766	9.24784
13.6898	7.8527
13.703	7.36883
13.7162	15.1679
13.7294	7.85871
13.7427	2.72376
13.7559	0
13.7691	15.8749
13.7823	12.5645
13.7956	2.72376
13.8088	9.15773
13.8221	6.93168
13.8354	0
13.8486	3.7353
13.8619	7.5055
13.8752	5.75941
13.8885	2.72376
13.9018	17.8131
13.9151	12.9241
13.9284	4.05785
13.9417	3.62343
13.955	3.96884
13.9683	5.429
13.9817	2.65113
13.995	8.68434
14.0084	20.6169
14.0217	4.78728
14.0351	6.46276
14.0484	11.124
14.0618	13.6355
14.0752	11.4404
14.0886	6.68194
14.102	0
14.1154	6.35549
14.1288	2.72376
14.1422	11.9554
14.1556	5.68678
14.169	0
14.1824	8.90305
14.1959	10.853
14.2093	3.03565
14.2228	3.9771
14.2362	11.2535
14.2497	9.825
14.2632	11.0007
14.2766	10.1395
14.2901	6.38892
14.3036	11.0374
14.3171	5.6258
14.3306	5.68101
14.3441	5.61882
14.3576	5.3749
14.3711	10.6539
14.3847	14.2702
14.3982	3.46455
14.4117	5.3749
14.4253	4.53135
14.4388	9.97857
14.4524	7.58374
14.4659	9.00721
14.4795	39.5342
14.4931	6.86453
14.5067	0
14.5203	10.2349
14.5339	9.9243
14.5475	7.66936
14.5611	8.44597
14.5747	0
14.5883	4.05785
14.6019	5.3749
14.6156	0
14.6292	4.24329
14.6429	0
14.6565	5.35637
14.6702	9.42431
14.6838	3.89025
14.6975	5.68101
14.7112	7.66214
14.7249	1.65696
14.7386	4.05785
14.7523	4.63948
14.766	0
14.7797	4.84964
14.7934	12.235
14.8071	4.38013
14.8209	4.3622
14.8346	10.2593
14.8483	2.65113
14.8621	8.0176
14.8758	3.80419
14.8896	5.75941
14.9034	0
14.9171	1.729
14.9309	6.78161
14.9447	13.2359
14.9585	10.2349
14.9723	0
14.9861	7.81732
14.9999	8.41521
15.0138	7.1103
15.0276	7.41637
15.0414	13.5099
15.0553	9.40605
15.0691	14.1619
15.083	8.92003
15.0968	2.72376
15.1107	7.72924
15.1245	11.3003
15.1384	8.48318
15.1523	4.84964
15.1662	11.7986
15.1801	6.24612
15.194	7.6146
15.2079	8.40026
15.2218	12.369
15.2357	7.92066
15.2497	3.55062
15.2636	10.2786
15.2776	1.80759
15.2915	7.52957
15.3055	3.66516
15.3194	7.01089
15.3334	9.96733
15.3474	7.41735
15.3613	7.99531
15.3753	6.88785
15.3893	11.8209
15.4033	13.2219
15.4173	9.69927
15.4313	1.729
15.4454	2.16125
15.4594	7.49904
15.4734	5.68678
15.4875	3.03565
15.5015	16.0057
15.5155	15.506
15.5296	0
15.5437	8.25245
15.5577	0
15.5718	3.03565
15.5859	1.90273
15.6	8.3379
15.6141	2.72376
15.6282	12.2158
15.6423	1.80759
15.6564	1.83258
15.6705	8.81437
15.6847	9.08653
15.6988	9.56256
15.7129	7.33797
15.7271	14.4322
15.7412	5.89043
15.7554	9.5789
15.7696	0
15.7837	4.78353
15.7979	1.729
15.8121	1.83258
15.8263	2.96768
15.8405	9.19501
15.8547	3.55062
15.8689	5.93537
15.8831	16.5549
15.8973	8.92552
15.9116	5.45334
15.9258	7.04016
15.9401	12.6127
15.9543	13.7822
15.9686	11.7983
15.9828	20.2771
15.9971	75.3748
16.0114	96.3303
16.0256	199.475
16.0399	23.9262
16.0542	6.28534
16.0685	13.2025
16.0828	1.65696
16.0971	1.83258
16.1115	1.90273
16.1258	2.70524
16.1401	7.01089
16.1545	6.58627
16.1688	4.69668
16.1832	11.0642
16.1975	13.2284
16.2119	20.515
16.2263	0
16.2406	6.76309
16.255	4.51283
16.2694	9.63692
16.2838	4.38072
16.2982	5.69866
16.3126	3.79594
16.327	6.50659
16.3415	6.78161
16.3559	8.61419
16.3703	11.8344
16.3848	0
16.3992	3.55062
16.4137	0
16.4281	1.80759
16.4426	0
16.4571	8.08844
16.4715	5.68101
16.486	1.729
16.5005	4.53961
16.515	3.61518
16.5295	10.3137
16.544	5.96057
16.5586	18.3116
16.5731	7.5734
16.5876	17.3641
16.6022	0
16.6167	0
16.6312	10.9363
16.6458	3.89789
16.6604	3.739
16.6749	2.65113
16.6895	6.45907
16.7041	0
16.7187	8.00338
16.7333	6.0462
16.7479	12.7745
16.7625	16.1029
16.7771	7.5734
16.7917	2.70524
16.8064	0
16.821	2.72376
16.8356	6.76309
16.8503	2.65113
16.8649	8.38625
16.8796	4.38072
16.8943	4.05785
16.9089	5.68678
16.9236	7.55488
16.9383	0
16.953	3.03565
16.9677	8.26666
16.9824	2.08204
16.9971	50.7678
17.0118	96.4544
17.0265	181.807
17.0413	62.392
17.056	1.65696
17.0707	0
17.0855	5.45334
17.1002	8.76996
17.115	4.45276
17.1298	12.8769
17.1446	15.6985
17.1593	4.88501
17.1741	5.62852
17.1889	7.08596
17.2037	7.18249
17.2185	4.8058
17.2333	4.52108
17.2482	1.80759
17.263	3.53659
17.2778	8.81496
17.2927	13.2752
17.3075	10.8291
17.3223	5.69145
17.3372	6.2816
17.3521	9.52291
17.3669	5.75941
17.3818	3.4728
17.3967	8.48981
17.4116	4.69668
17.4265	7.60847
17.4414	4.43424
17.4563	3.03565
17.4712	4.81239
17.4861	2.72376
17.5011	13.1818
17.516	7.60964
17.5309	9.73465
17.5459	0
17.5608	7.81918
17.5758	2.16125
17.5908	7.58374
17.6057	1.90273
17.6207	9.43275
17.6357	13.9747
17.6507	0
17.6657	3.64531
17.6807	10.4142
17.6957	0
17.7107	1.80759
17.7258	11.9105
17.7408	8.90883
17.7558	7.60847
17.7709	10.3736
17.7859	5.20758
17.801	3.55062
17.816	1.98835
17.8311	8.90749
17.8462	1.80759
17.8613	16.429
17.8764	2.96768
17.8915	8.57068
17.9066	2.65113
17.9217	6.0713
17.9368	1.90273
17.9519	9.49939
17.967	5.68101
17.9822	7.33797
17.9973	0
18.0124	5.45334
18.0276	4.46698
18.0428	5.45334
18.0579	6.678
18.0731	8.59567
18.0883	4.84964
18.1035	2.72376
18.1186	2.70524
18.1338	5.68101
18.1491	0
18.1643	0
18.1795	15.6451
18.1947	24.0776
18.2099	6.27438
18.2252	6.57864
18.2404	2.08204
18.2557	20.7327
18.2709	1.65696
18.2862	12.9691
18.3014	4.48371
18.3167	7.27762
18.332	11.3725
18.3473	2.65113
18.3626	5.73046
18.3779	2.70524
18.3932	8.90749
18.4085	2.08204
18.4238	1.80759
18.4391	3.7353
18.4545	4.38013
18.4698	7.59417
18.4852	5.68101
18.5005	9.31274
18.5159	5.44757
18.5312	6.25586
18.5466	6.46218
18.562	0
18.5774	9.81726
18.5928	4.84964
18.6081	11.0141
18.6235	15.5812
18.639	11.3725
18.6544	6.93168
18.6698	20.2951
18.6852	4.87041
18.7007	8.75045
18.7161	5.44753
18.7315	0
18.747	6.95027
18.7625	4.73318
18.7779	2.08204
18.7934	13.8421
18.8089	2.65113
18.8244	1.81584
18.8399	3.03565
18.8554	7.74776
18.8709	22.277
18.8864	2.65113
18.9019	13.8711
18.9174	3.55968
18.9329	13.2685
18.9485	0
18.964	1.65696
18.9796	24.3714
18.9951	17.8978
19.0107	14.8575
19.0263	9.10447
19.0418	1.90273
19.0574	0
19.073	1.98835
19.0886	14.8159
19.1042	2.08204
19.1198	9.61428
19.1354	5.36646
19.151	1.729
19.1667	3.4728
19.1823	2.08204
19.1979	1.81584
19.2136	5.3749
19.2292	5.68101
19.2449	8.33917
19.2606	0
19.2762	6.71759
19.2919	6.00333
19.3076	7.6146
19.3233	3.03565
19.339	0
19.3547	17.7719
19.3704	2.70524
19.3861	26.9267
19.4018	13.4626
19.4176	15.4492
19.4333	5.68101
19.449	0
19.4648	3.81104
19.4806	10.7401
19.4963	2.96768
19.5121	7.52771
19.5279	2.16125
19.5436	8.40478
19.5594	8.76426
19.5752	6.78161
19.591	12.7374
19.6068	13.8071
19.6226	2.65113
19.6385	0
19.6543	5.8786
19.6701	10.1338
19.6859	11.3678
19.7018	9.69927
19.7176	3.71031
19.7335	5.87369
19.7494	2.65113
19.7652	12.4626
19.7811	9.81726
19.797	15.9409
19.8129	5.35637
19.8288	10.5615
19.8447	7.19074
19.8606	1.729
19.8765	3.9767
19.8924	3.99383
19.9084	8.39669
19.9243	5.69145
19.9402	2.72376
19.9562	5.69145
19.9721	12.0154
19.9881	5.78685
20.0041	2.65113
20.02	2.72376
20.036	13.8711
20.052	5.3749
20.068	3.03565
20.084	7.77349
20.1	0
20.116	4.84964
20.132	8.37727
20.148	5.87798
20.1641	6.71511
20.1801	6.78161
20.1961	5.93537
20.2122	2.70524
20.2283	4.84964
20.2443	5.68101
20.2604	7.5734
20.2765	4.93837
20.2925	5.024
20.3086	0
20.3247	0
20.3408	3.55062
20.3569	10.0617
20.373	8.6487
20.3892	0
20.4053	16.8264
20.4214	0
20.4376	10.7298
20.4537	8.3649
20.4699	7.35025
20.486	2.70524
20.5022	8.59273
20.5184	1.65696
20.5345	2.70524
20.5507	7.19074
20.5669	2.96768
20.5831	14.3297
20.5993	5.3749
20.6155	3.03565
20.6317	8.35683
20.648	1.65696
20.6642	1.83258
20.6804	2.70524
20.6967	0
20.7129	8.40026
20.7292	1.98835
20.7454	7.1039
20.7617	4.69668
20.778	5.93537
20.7942	8.19893
20.8105	11.7862
20.8268	7.01089
20.8431	8.40932
20.8594	4.51283
20.8757	8.71666
20.8921	9.47428
20.9084	15.3907
20.9247	3.96884
20.9411	10.8958
20.9574	1.729
20.9738	3.64017
20.9901	0
21.0065	11.6472
21.0228	8.92434
21.0392	8.51657
21.0556	3.55062
21.072	6.26035
21.0884	1.98835
21.1048	12.223
21.1212	10.8805
21.1376	6.94478
21.154	12.667
21.1705	8.48136
21.1869	1.83258
21.2033	2.08204
21.2198	9.57762
21.2362	11.0559
21.2527	4.46698
21.2692	6.65723
21.2856	10.4457
21.3021	12.8062
21.3186	12.1036
21.3351	4.76465
21.3516	5.71481
21.3681	9.26515
21.3846	4.43424
21.4011	14.568
21.4176	7.87888
21.4342	1.729
21.4507	1.90273
21.4672	8.87023
21.4838	10.2972
21.5004	1.90273
21.5169	3.55062
21.5335	12.1301
21.5501	14.6065
21.5666	5.74089
21.5832	8.46465
21.5998	12.8131
21.6164	0
21.633	10.5644
21.6496	5.44753
21.6663	11.1343
21.6829	5.20758
21.6995	4.46698
21.7162	11.0559
21.7328	5.36646
21.7495	10.609
21.7661	14.4625
21.7828	15.4604
21.7994	11.7967
21.8161	7.53556
21.8328	6.50659
21.8495	1.81584
21.8662	4.84964
21.8829	3.458
21.8996	4.24329
21.9163	4.73318
21.933	4.38013
21.9498	14.7542
21.9665	3.81104
21.9833	3.03565
22	8.53032
22.0168	2.08204
22.0335	1.98835
22.0503	4.63948
22.0671	4.6926
22.0838	2.16125
22.1006	4.48371
22.1174	0
22.1342	4.55386
22.151	5.68101
22.1678	2.72376
22.1846	11.6666
22.2015	9.73465
22.2183	11.8815
22.2351	2.72376
22.252	3.03565
22.2688	9.6723
22.2857	6.93168
22.3026	8.06345
22.3194	0
22.3363	4.73318
22.3532	0
22.3701	0
22.387	0
22.4039	2.08204
22.4208	20.1839
22.4377	4.88501
22.4546	10.1519
22.4715	4.84964
22.4885	8.6487
22.5054	14.1708
22.5224	10.0691
22.5393	4.55634
22.5563	0
22.5732	8.56821
22.5902	7.63688
22.6072	3.55062
22.6242	2.65113
22.6412	9.83222
22.6582	16.72
22.6752	4.84964
22.6922	1.81584
22.7092	4.45276
22.7262	2.96768
22.7432	4.6926
22.7603	5.78685
22.7773	0
22.7944	2.96768
22.8114	0
22.8285	0
22.8456	1.65696
22.8626	3.03565
22.8797	1.80759
22.8968	1.83258
22.9139	12.2149
22.931	4.38072
22.9481	1.83258
22.9652	1.65696
22.9823	5.75941
22.9995	1.90273
23.0166	3.91462
23.0337	8.0762
23.0509	7.08537
23.068	0
23.0852	3.55062
23.1023	4.3225
23.1195	1.90273
23.1367	0
23.1539	0
23.1711	0
23.1883	1.729
23.2055	10.3265
23.2227	0
23.2399	5.45334
23.2571	29.7182
23.2743	10.4685
23.2916	7.42641
23.3088	4.78728
23.3261	14.6047
23.3433	4.88501
23.3606	7.46524
23.3778	5.71187
23.3951	4.73318
23.4124	8.08014
23.4297	2.65113
23.447	5.3749
23.4643	8.15858
23.4816	5.67292
23.4989	11.9431
23.5162	6.44233
23.5335	12.667
23.5509	0
23.5682	7.19074
23.5855	1.98835
23.6029	15.1819
23.6202	20.6535
23.6376	16.2221
23.655	13.404
23.6724	12.6127
23.6897	5.68101
23.7071	9.68528
23.7245	10.2349
23.7419	13.8107
23.7593	6.83799
23.7767	5.96057
23.7942	14.3904
23.8116	11.4645
23.829	8.48136
23.8465	5.44753
23.8639	4.84964
23.8814	5.44753
23.8988	1.65696
23.9163	0
23.9338	4.73318
23.9512	12.4025
23.9687	2.96768
23.9862	6.78161
24.0037	8.42005
24.0212	9.23629
24.0387	4.55634
24.0562	8.03433
24.0738	7.52154
24.0913	6.70081
24.1088	14.2226
24.1264	5.68101
24.1439	5.28868
24.1615	8.38625
24.179	2.65113
24.1966	7.19137
24.2142	10.1937
24.2318	13.4721
24.2493	1.80759
24.2669	13.9315
24.2845	13.6196
24.3021	8.92434
24.3198	7.9481
24.3374	4.53961
24.355	3.55062
24.3726	0
24.3903	2.16125
24.4079	4.62649
24.4256	7.66936
24.4432	6.70898
24.4609	7.35815
24.4786	2.70524
24.4962	4.62649
24.5139	4.60796
24.5316	2.72376
24.5493	8.92552
24.567	2.96768
24.5847	4.06398
24.6024	7.5734
24.6201	9.75324
24.6379	5.3832
24.6556	6.60312
24.6734	2.72376
24.6911	3.80419
24.7089	4.53961
24.7266	17.6364
24.7444	8.33215
24.7622	5.04291
24.7799	21.3715
24.7977	3.739
24.8155	15.7328
24.8333	2.72376
24.8511	0
24.8689	0
24.8867	0
24.9046	0
24.9224	7.13485
24.9402	13.0257
24.9581	5.71481
24.9759	14.1813
24.9938	12.3792
25.0116	4.84964
25.0295	12.5685
25.0474	3.739
25.0653	12.0624
25.0832	4.52108
25.1011	4.53135
25.119	0
25.1369	2.96768
25.1548	4.45276
25.1727	1.98835
25.1906	4.76465
25.2086	5.35821
25.2265	4.53135
25.2444	1.65696
25.2624	3.55062
25.2803	10.7505
25.2983	4.84964
25.3163	1.81584
25.3343	7.33797
25.3522	1.98835
25.3702	7.28962
25.3882	8.13424
25.4062	9.45725
25.4242	7.66214
25.4423	1.98835
25.4603	4.69359
25.4783	1.98835
25.4963	12.4334
25.5144	0
25.5324	8.1157
25.5505	10.8456
25.5686	2.16125
25.5866	1.729
25.6047	5.429
25.6228	10.5905
25.6409	9.23163
25.659	7.49686
25.6771	6.32533
25.6952	5.75941
25.7133	15.4424
25.7314	12.175
25.7495	8.7271
25.7676	8.44742
25.7858	14.9171
25.8039	2.70524
25.8221	14.817
25.8402	17.7589
25.8584	6.25586
25.8766	0
25.8947	1.65696
25.9129	1.729
25.9311	4.43424
25.9493	20.4391
25.9675	8.43563
25.9857	12.4004
26.0039	7.5734
26.0222	11.5132
26.0404	14.124
26.0586	15.1102
26.0769	6.27438
26.0951	3.54484
26.1134	18.2364
26.1316	9.58281
26.1499	5.1969
26.1682	8.48318
26.1864	4.55634
26.2047	8.35088
26.223	2.72376
26.2413	4.84964
26.2596	15.0172
26.2779	5.27962
26.2962	4.45276
26.3146	2.70524
26.3329	9.2374
26.3512	0
26.3696	4.8058
26.3879	1.80759
26.4063	6.89443
26.4246	6.70081
26.443	1.81584
26.4614	0
26.4798	2.16125
26.4982	8.65913
26.5166	1.98835
26.535	5.86544
26.5534	6.29644
26.5718	5.35821
26.5902	8.41521
26.6086	11.9702
26.6271	10.167
26.6455	9.49298
26.6639	10.52
26.6824	8.08844
26.7008	3.99383
26.7193	4.88501
26.7378	0
26.7563	1.729
26.7747	0
26.7932	9.63317
26.8117	1.65696
26.8302	7.17405
26.8487	3.03565
26.8673	6.58627
26.8858	6.38892
26.9043	11.5347
26.9228	9.89782
26.9414	12.0031
26.9599	11.1979
26.9785	5.36646
26.997	9.31003
27.0156	5.68101
27.0342	2.72376
27.0528	1.729
27.0714	9.26249
27.0899	4.07039
27.1085	6.0462
27.1272	5.89043
27.1458	4.55634
27.1644	2.65113
27.183	0
27.2016	14.1996
27.2203	8.71666
27.2389	7.66936
27.2576	8.00338
27.2762	8.57462
27.2949	4.05785
27.3136	17.8108
27.3322	4.05785
27.3509	9.38106
27.3696	14.1895
27.3883	5.68678
27.407	7.52403
27.4257	0
27.4444	8.85811
27.4631	0
27.4819	7.08537
27.5006	4.76465
27.5193	3.9767
27.5381	5.429
27.5568	13.5225
27.5756	6.27438
27.5944	6.78161
27.6131	1.65696
27.6319	6.21271
27.6507	2.72376
27.6695	7.10124
27.6883	2.16125
27.7071	2.16125
27.7259	8.33415
27.7447	0
27.7636	0
27.7824	1.65696
27.8012	4.05785
27.8201	7.60847
27.8389	6.71759
27.8578	11.5463
27.8766	2.72376
27.8955	1.83258
27.9144	3.03565
27.9333	0
27.9521	9.73465
27.971	9.24004
27.9899	3.9771
28.0088	5.71481
28.0278	18.5246
28.0467	6.0462
28.0656	0
28.0845	2.16125
28.1035	0
28.1224	12.667
28.1414	5.68101
28.1603	13.8361
28.1793	14.9186
28.1983	5.68101
28.2172	1.90273
28.2362	19.3715
28.2552	8.17129
28.2742	9.87363
28.2932	8.90109
28.3122	6.70853
28.3312	0
28.3503	7.37176
28.3693	8.52483
28.3883	1.65696
28.4074	11.8815
28.4264	18.9354
28.4455	6.75236
28.4645	4.38013
28.4836	11.7957
28.5027	4.62649
28.5217	9.50538
28.5408	4.84964
28.5599	4.84964
28.579	8.48981
28.5981	12.4231
28.6172	7.66029
28.6364	9.7493
28.6555	11.22
28.6746	0
28.6937	3.03565
28.7129	5.29058
28.732	5.78685
28.7512	1.80759
28.7704	6.20175
28.7895	13.1261
28.8087	16.5663
28.8279	0
28.8471	4.05785
28.8663	4.24329
28.8855	1.81584
28.9047	10.5021
28.9239	3.80419
28.9431	5.68101
28.9623	2.72376
28.9816	1.65696
29.0008	4.55634
29.0201	4.55634
29.0393	4.69668
29.0586	0
29.0778	12.2855
29.0971	12.6938
29.1164	2.72376
29.1357	1.83258
29.155	4.77527
29.1743	8.61
29.1936	8.44043
29.2129	0
29.2322	0
29.2515	1.80759
29.2708	15.1841
29.2902	2.16125
29.3095	4.53135
29.3289	6.70668
29.3482	5.68101
29.3676	5.54993
29.3869	4.05785
29.4063	0
29.4257	2.96768
29.4451	8.33215
29.4645	12.6624
29.4839	2.96768
29.5033	2.72376
29.5227	1.98835
29.5421	13.1779
29.5615	4.84964
29.581	12.6726
29.6004	24.5703
29.6199	3.38596
29.6393	4.88501
29.6588	7.8527
29.6782	9.99111
29.6977	9.14757
29.7172	2.65113
29.7367	9.24004
29.7562	8.68249
29.7757	6.27438
29.7952	2.70524
29.8147	8.407
29.8342	2.16125
29.8537	10.7359
29.8732	8.23559
29.8928	7.5734
29.9123	5.69145
29.9318	0
29.9514	7.8633
29.971	16.1987
29.9905	7.06744
30.0101	10.637
30.0297	12.2673
30.0493	11.0712
30.0689	8.74752
30.0885	7.50077
30.1081	6.58627
30.1277	5.27962
30.1473	8.38625
30.1669	15.4587
30.1865	0
30.2062	12.5779
30.2258	3.55062
30.2455	0
30.2651	15.4366
30.2848	2.08204
30.3045	8.1157
30.3241	8.02603
30.3438	0
30.3635	0
30.3832	11.7034
30.4029	5.30227
30.4226	11.5586
30.4423	3.62343
30.462	4.05785
30.4818	15.8394
30.5015	14.8515
30.5212	4.84324
30.541	1.81584
30.5607	4.55386
30.5805	6.76309
30.6003	5.63803
30.62	2.72376
30.6398	2.96768
30.6596	19.8876
30.6794	0
30.6992	7.59199
30.719	14.9464
30.7388	8.10696
30.7586	4.84964
30.7784	1.65696
30.7983	4.05785
30.8181	15.1738
30.8379	3.80419
30.8578	7.25512
30.8776	8.7691
30.8975	0
30.9174	0
30.9373	0
30.9571	4.48371
30.977	7.10448
30.9969	12.839
31.0168	7.18249
31.0367	2.65113
31.0566	8.61419
31.0765	10.3036
31.0965	10.8512
31.1164	7.42045
31.1363	1.80759
31.1563	7.60847
31.1762	2.72376
31.1962	2.65113
31.2162	11.6497
31.2361	8.16458
31.2561	4.05785
31.2761	6.9259
31.2961	7.50077
31.3161	3.03565
31.3361	1.83258
31.3561	4.76465
31.3761	6.96706
31.3961	1.98835
31.4161	5.53897
31.4362	0
31.4562	7.33797
31.4763	8.82446
31.4963	4.46698
31.5164	7.7752
31.5364	13.7665
31.5565	11.4392
31.5766	5.68101
31.5967	1.83258
31.6168	0
31.6369	4.84964
31.657	4.62464
31.6771	4.8058
31.6972	13.6215
31.7173	7.57526
31.7375	15.8485
31.7576	11.0687
31.7777	11.4359
31.7979	11.9626
31.818	1.80759
31.8382	5.78685
31.8584	1.729
31.8786	5.68101
31.8987	13.7779
31.9189	11.0721
31.9391	24.8892
31.9593	26.6623
31.9795	5.87798
31.9997	8.03433
32.02	12.2765
32.0402	5.55115
32.0604	1.65696
32.0807	6.33697
32.1009	9.49841
32.1211	11.7181
32.1414	10.4133
32.1617	6.78161
32.1819	7.01089
32.2022	0
32.2225	8.52483
32.2428	11.6127
32.2631	16.2341
32.2834	9.36247
32.3037	25.9067
32.324	0
32.3443	3.79594
32.3647	8.90749
32.385	12.4581
32.4053	9.23163
32.4257	12.6127
32.4461	2.70524
32.4664	0
32.4868	0
32.5072	3.46455
32.5275	11.5518
32.5479	7.02553
32.5683	2.72376
32.5887	1.81584
32.6091	7.66214
32.6295	9.94828
32.6499	9.28952
32.6704	11.3904
32.6908	2.96768
32.7112	15.4466
32.7317	4.62649
32.7521	0
32.7726	1.729
32.7931	8.17129
32.8135	4.53782
32.834	8.40026
32.8545	6.66548
32.875	4.05785
32.8955	11.3962
32.916	1.80759
32.9365	7.01333
32.957	20.4298
32.9775	30.8126
32.998	17.2913
33.0186	8.65913
33.0391	19.4544
33.0597	0
33.0802	6.83799
33.1008	4.05785
33.1213	14.9976
33.1419	19.8465
33.1625	3.63173
33.1831	11.5608
33.2037	2.72376
33.2243	1.90273
33.2449	6.19478
33.2655	11.11
33.2861	9.31662
33.3067	22.3897
33.3273	8.40478
33.348	1.83258
33.3686	0
33.3893	0
33.4099	1.729
33.4306	11.5547
33.4513	2.65113
33.4719	15.9737
33.4926	9.38746
33.5133	5.71481
33.534	1.65696
33.5547	8.97962
33.5754	10.4468
33.5961	9.22586
33.6168	7.81092
33.6376	6.77095
33.6583	2.16125
33.679	3.80419
33.6998	0
33.7205	19.6782
33.7413	0
33.7621	0
33.7828	14.5326
33.8036	6.76309
33.8244	0
33.8452	2.72376
33.866	10.9653
33.8868	9.65771
33.9076	4.8058
33.9284	9.08184
33.9492	3.79594
33.9701	5.71187
33.9909	2.70524
34.0117	1.65696
34.0326	4.05785
34.0534	5.68101
34.0743	3.03565
34.0952	5.75941
34.116	4.76465
34.1369	4.3622
34.1578	0
34.1787	14.9611
34.1996	2.16125
34.2205	3.56158
34.2414	5.89043
34.2623	10.4868
34.2832	8.5892
34.3042	6.52921
34.3251	10.4645
34.3461	2.96768
34.367	4.78353
34.388	7.60717
34.4089	7.88528
34.4299	11.3958
34.4509	0
34.4719	10.5803
34.4928	3.03565
34.5138	16.6066
34.5348	9.14573
34.5558	10.3962
34.5769	2.70524
34.5979	5.429
34.6189	6.86453
34.6399	7.4886
34.661	10.3057
34.682	11.9369
34.7031	0
34.7241	4.05785
34.7452	13.4471
34.7663	9.27638
34.7874	1.65696
34.8084	4.45276
34.8295	8.41055
34.8506	27.2583
34.8717	7.60878
34.8928	0
34.914	7.55488
34.9351	20.1413
34.9562	14.9589
34.9773	26.4858
34.9985	59.4671
35.0196	54.8082
35.0408	26.7928
35.062	0
35.0831	10.9523
35.1043	13.3246
35.1255	4.55634
35.1467	6.20175
35.1679	8.82446
35.1891	3.739
35.2103	6.58627
35.2315	10.175
35.2527	5.024
35.2739	10.4045
35.2952	4.05785
35.3164	1.81584
35.3376	6.5183
35.3589	0
35.3801	0
35.4014	11.137
35.4227	1.729
35.444	8.63331
35.4652	2.96768
35.4865	1.83258
35.5078	0
35.5291	12.4581
35.5504	2.08204
35.5718	0
35.5931	3.739
35.6144	11.3622
35.6357	11.4547
35.6571	17.5666
35.6784	24.3474
35.6998	11.5632
35.7211	7.32988
35.7425	9.75543
35.7639	1.81584
35.7853	4.30809
35.8066	6.70668
35.828	18.9766
35.8494	14.4745
35.8708	6.50659
35.8923	4.84964
35.9137	5.67292
35.9351	0
35.9565	7.84226
35.978	7.9481
35.9994	10.5411
36.0209	6.2191
36.0423	10.6194
36.0638	0
36.0852	7.93134
36.1067	8.00338
36.1282	5.44753
36.1497	7.49686
36.1712	15.6079
36.1927	2.70524
36.2142	2.72376
36.2357	7.41578
36.2572	2.70524
36.2788	8.41521
36.3003	2.72376
36.3218	8.73989
36.3434	7.35025
36.3649	0
36.3865	5.69145
36.408	0
36.4296	0
36.4512	8.79506
36.4728	8.40026
36.4944	1.65696
36.516	14.4678
36.5376	10.1647
36.5592	4.60796
36.5808	1.80759
36.6024	6.678
36.624	2.70524
36.6457	7.6798
36.6673	1.81584
36.689	5.79236
36.7106	4.84964
36.7323	10.6636
36.754	7.41001
36.7756	1.729
36.7973	7.0935
36.819	12.1545
36.8407	8.74752
36.8624	16.4043
36.8841	12.3632
36.9058	8.97102
36.9275	13.2567
36.9493	14.2386
36.971	1.80759
36.9927	15.7099
37.0145	12.4441
37.0362	20.5223
37.058	5.68101
37.0797	10.6445
37.1015	8.09023
37.1233	3.55062
37.1451	2.16125
37.1669	5.68101
37.1887	0
37.2105	2.72376
37.2323	13.7882
37.2541	4.88501
37.2759	9.19252
37.2977	9.2374
37.3196	6.5348
37.3414	15.2797
37.3633	11.4462
37.3851	6.59533
37.407	5.78685
37.4288	4.52108
37.4507	0
37.4726	3.55062
37.4945	1.65696
37.5164	8.40478
37.5383	2.65113
37.5602	6.70853
37.5821	3.38596
37.604	3.38596
37.6259	3.46455
37.6478	18.3729
37.6698	6.58627
37.6917	11.1544
37.7137	7.49686
37.7356	5.80656
37.7576	13.3876
37.7796	0
37.8015	7.41001
37.8235	15.3715
37.8455	7.50077
37.8675	4.84964
37.8895	4.78728
37.9115	3.7353
37.9335	5.68101
37.9555	3.89107
37.9776	14.0673
37.9996	4.38013
38.0216	15.3104
38.0437	0
38.0657	6.05232
38.0878	0
38.1099	10.9903
38.1319	15.8394
38.154	5.68101
38.1761	9.20543
38.1982	7.4886
38.2203	10.9523
38.2424	2.65113
38.2645	9.25475
38.2866	8.36738
38.3087	6.65908
38.3309	9.02682
38.353	7.4886
38.3751	3.55062
38.3973	4.95603
38.4194	0
38.4416	5.20758
38.4638	6.36907
38.4859	3.48954
38.5081	12.2051
38.5303	9.26249
38.5525	5.12894
38.5747	5.53897
38.5969	1.83258
38.6191	1.98835
38.6413	4.8058
38.6636	0
38.6858	0
38.708	5.3749
38.7303	6.21271
38.7525	4.84964
38.7748	9.29151
38.797	20.5387
38.8193	10.6194
38.8416	1.65696
38.8639	7.45694
38.8862	9.33675
38.9085	11.8938
38.9308	11.8761
38.9531	9.99586
38.9754	3.03565
38.9977	10.3182
39.02	7.50729
39.0424	10.5644
39.0647	0
39.0871	1.90273
39.1094	12.519
39.1318	2.08204
39.1541	0
39.1765	11.0559
39.1989	15.1578
39.2213	0
39.2437	9.0877
39.2661	0
39.2885	2.72376
39.3109	0
39.3333	7.58374
39.3557	1.80759
39.3781	1.98835
39.4006	3.55062
39.423	11.5845
39.4455	11.5714
39.4679	0
39.4904	16.3303
39.5129	3.03565
39.5353	6.75422
39.5578	12.4962
39.5803	6.25586
39.6028	4.55634
39.6253	8.17711
39.6478	8.08266
39.6703	11.6724
39.6928	5.62852
39.7154	8.33215
39.7379	5.93537
39.7604	5.68101
39.783	5.53897
39.8055	3.64017
39.8281	6.84669
39.8506	13.6355
39.8732	4.53135
39.8958	7.79581
39.9184	4.53135
39.941	9.9891
39.9636	0
39.9862	0
40.0088	9.2374
40.0314	6.36848
40.054	0
40.0766	10.3859
40.0993	6.2191
40.1219	0
40.1446	11.8912
40.1672	11.9649
40.1899	12.4626
40.2126	7.60847
40.2352	2.16125
40.2579	7.51762
40.2806	0
40.3033	13.6152
40.326	2.16125
40.3487	0
40.3714	2.16125
40.3941	10.5411
40.4168	2.08204
40.4396	7.43842
40.4623	2.72376
40.4851	4.71211
40.5078	11.4188
40.5306	1.80759
40.5533	0
40.5761	2.96768
40.5989	0
40.6217	7.84226
40.6444	3.80419
40.6672	2.65113
40.69	8.40478
40.7128	6.49365
40.7357	6.25586
40.7585	14.1181
40.7813	5.71377
40.8041	8.53032
40.827	7.10124
40.8498	6.86932
40.8727	10.1338
40.8955	10.2579
40.9184	10.5306
40.9413	9.09293
40.9642	5.74089
40.987	10.3309
41.0099	6.75236
41.0328	4.05785
41.0557	6.93168
41.0786	0
41.1016	1.81584
41.1245	8.32653
41.1474	15.3059
41.1703	11.7523
41.1933	6.77465
41.2162	12.8329
41.2392	9.22354
41.2622	1.81584
41.2851	4.78728
41.3081	5.429
41.3311	7.79315
41.3541	13.5321
41.3771	0
41.4001	1.83258
41.4231	9.72005
41.4461	10.0555
41.4691	0
41.4921	1.729
41.5152	0
41.5382	8.37816
41.5612	2.72376
41.5843	10.5306
41.6073	8.41071
41.6304	9.63098
41.6535	0
41.6766	6.03768
41.6996	2.70524
41.7227	11.1159
41.7458	9.73886
41.7689	20.5095
41.792	5.71187
41.8152	1.729
41.8383	8.91979
41.8614	3.55062
41.8845	6.20175
41.9077	4.69668
41.9308	8.94286
41.954	2.96768
41.9771	7.51359
42.0003	8.92552
42.0235	5.75941
42.0467	11.6585
42.0698	1.90273
42.093	4.53135
42.1162	10.218
42.1394	11.6876
42.1627	7.4886
42.1859	3.82093
42.2091	1.729
42.2323	11.3725
42.2556	8.45423
42.2788	7.5734
42.3021	8.94288
42.3253	7.59444
42.3486	10.6207
42.3718	12.6167
42.3951	6.95027
42.4184	21.1273
42.4417	10.566
42.465	5.61882
42.4883	12.4253
42.5116	6.93168
42.5349	8.40478
42.5582	2.16125
42.5816	4.55634
42.6049	4.62649
42.6282	2.72376
42.6516	8.79506
42.6749	10.566
42.6983	6.50659
42.7217	9.64904
42.745	4.53961
42.7684	8.33376
42.7918	11.1448
42.8152	9.32118
42.8386	2.16125
42.862	3.48954
42.8854	2.96768
42.9088	4.84964
42.9322	7.28592
42.9557	8.58494
42.9791	0
43.0025	9.09283
43.026	4.38072
43.0494	8.92826
43.0729	1.83258
43.0964	9.00662
43.1198	2.72376
43.1433	8.59746
43.1668	4.53961
43.1903	12.9149
43.2138	4.78353
43.2373	9.65769
43.2608	9.54323
43.2843	3.62343
43.3079	4.05785
43.3314	6.10972
43.3549	4.05785
43.3785	12.7349
43.402	8.40026
43.4256	9.38925
43.4492	9.69927
43.4727	3.55062
43.4963	6.54469
43.5199	4.84964
43.5435	4.55634
43.5671	9.6499
43.5907	1.90273
43.6143	6.76309
43.6379	1.729
43.6615	3.7353
43.6851	10.2124
43.7088	5.44753
43.7324	0
43.7561	2.16125
43.7797	19.9757
43.8034	2.70524
43.827	2.72376
43.8507	8.60941
43.8744	3.88963
43.8981	0
43.9218	10.1459
43.9455	8.49384
43.9692	2.96768
43.9929	2.96768
44.0166	2.16125
44.0403	2.96768
44.0641	5.53897
44.0878	6.65908
44.1115	1.98835
44.1353	8.51061
44.159	9.47613
44.1828	4.76465
44.2066	27.7925
44.2303	7.33797
44.2541	1.729
44.2779	13.5488
44.3017	4.62649
44.3255	1.65696
44.3493	7.5734
44.3731	4.71211
44.397	6.50659
44.4208	7.88528
44.4446	10.7365
44.4685	7.1039
44.4923	11.025
44.5162	14.1875
44.54	8.1157
44.5639	6.76309
44.5877	3.55062
44.6116	0
44.6355	8.90749
44.6594	0
44.6833	0
44.7072	0
44.7311	6.2191
44.755	11.1158
44.7789	0
44.8029	5.11769
44.8268	2.72376
44.8508	2.72376
44.8747	5.3749
44.8987	0
44.9226	3.55062
44.9466	3.55062
44.9706	4.93837
44.9945	13.7925
45.0185	18.8685
45.0425	10.0465
45.0665	14.0981
45.0905	19.7604
45.1145	10.4008
45.1386	10.4813
45.1626	0
45.1866	0
45.2106	3.64842
45.2347	6.83799
45.2587	9.89936
45.2828	10.1996
45.3069	10.104
45.3309	4.55634
45.355	6.78161
45.3791	13.8771
45.4032	4.88501
45.4273	9.59682
45.4514	7.08537
45.4755	2.72376
45.4996	13.1922
45.5237	9.79874
45.5478	6.59937
45.572	1.65696
45.5961	3.64842
45.6203	3.64531
45.6444	5.68101
45.6686	12.4752
45.6927	14.3258
45.7169	12.7765
45.7411	15.748
45.7653	11.4404
45.7895	0
45.8137	1.65696
45.8379	12.788
45.8621	2.96768
45.8863	10.5306
45.9105	20.6629
45.9348	3.53659
45.959	10.3905
45.9832	64.035
46.0075	122.172
46.0317	202.808
46.056	227.843
46.0803	117.384
46.1046	7.3132
46.1288	7.18249
46.1531	5.68101
46.1774	4.84964
46.2017	6.10972
46.226	4.48371
46.2503	15.0163
46.2747	1.80759
46.299	9.17055
46.3233	9.43275
46.3477	6.42259
46.372	1.81584
46.3963	0
46.4207	0
46.4451	3.55062
46.4694	0
46.4938	5.30227
46.5182	2.70524
46.5426	11.9723
46.567	3.53659
46.5914	6.76309
46.6158	8.53096
46.6402	0
46.6646	16.2363
46.6891	5.71481
46.7135	8.33917
46.7379	11.5586
46.7624	0
46.7868	4.05785
46.8113	2.72376
46.8358	8.90883
46.8602	5.20758
46.8847	4.53135
46.9092	2.96768
46.9337	9.33209
46.9582	8.6487
46.9827	1.65696
47.0072	11.0623
47.0317	1.98835
47.0563	4.05785
47.0808	0
47.1053	11.8898
47.1299	12.2701
47.1544	13.7967
47.179	13.1072
47.2035	8.10119
47.2281	11.8932
47.2527	12.1648
47.2773	8.16355
47.3019	2.08204
47.3265	5.74089
47.3511	0
47.3757	1.729
47.4003	5.69145
47.4249	1.65696
47.4495	2.16125
47.4742	11.7862
47.4988	9.72005
47.5235	5.44753
47.5481	9.22977
47.5728	12.9045
47.5974	8.1157
47.6221	9.23036
47.6468	3.55062
47.6715	14.9231
47.6962	1.80759
47.7209	6.17804
47.7456	2.16125
47.7703	18.9031
47.795	10.1938
47.8197	12.6325
47.8444	12.6127
47.8692	4.07039
47.8939	4.62649
47.9187	8.86365
47.9434	8.0176
47.9682	8.16765
47.993	11.1182
48.0177	7.13485
48.0425	8.10448
48.0673	5.68678
48.0921	5.68101
48.1169	5.97229
48.1417	15.4478
48.1665	6.68095
48.1913	16.8448
48.2162	8.11844
48.241	12.0219
48.2658	4.84324
48.2907	4.87041
48.3155	2.08204
48.3404	14.0191
48.3652	4.84964
48.3901	2.70524
48.415	11.3748
48.4399	8.08197
48.4648	17.6104
48.4897	23.3174
48.5146	17.3686
48.5395	12.9653
48.5644	18.1184
48.5893	2.08204
48.6142	10.164
48.6392	0
48.6641	8.34886
48.6891	7.1039
48.714	5.69145
48.739	2.72376
48.7639	0
48.7889	8.90934
48.8139	0
48.8389	2.96768
48.8639	4.45872
48.8889	8.97962
48.9139	0
48.9389	2.72376
48.9639	1.98835
48.9889	4.05785
49.014	12.9749
49.039	2.65113
49.064	6.25586
49.0891	8.40478
49.1141	14.3044
49.1392	5.429
49.1643	6.68222
49.1894	5.68101
49.2144	5.45334
49.2395	3.55062
49.2646	5.68101
49.2897	2.72376
49.3148	2.08204
49.3399	5.429
49.3651	8.5148
49.3902	7.4886
49.4153	15.0386
[truncated: 7,264 more rows]

## Sheet: Figure 5
Mean number of water cluster	Ratio	Standard error x-axis	Standard error y-axis
0.08	0.54	--	--
0.38	0.26997	1.05	0.18178
0.33	0.38089	0.4	0.3167
3.1	0.07399	0.3	0.00128
12.93	0.00806	0.75	0.00644

## Sheet: Figure S5
Energy (eV)	Ion yield m/z 26
-0.64	0
-0.63	0
-0.62	0
-0.61	0
-0.6	0
-0.59	0
-0.58	0
-0.57	0
-0.56	0
-0.55	0.45213
-0.54	0
-0.53	0
-0.52	0
-0.51	0
-0.5	0
-0.49	0
-0.48	0
-0.47	0
-0.46	0
-0.45	0
-0.44	0
-0.43	0
-0.42	0
-0.41	0
-0.4	0
-0.39	0
-0.38	0
-0.37	0
-0.36	0.45213
-0.35	0
-0.34	0
-0.33	0
-0.32	0
-0.31	0
-0.3	0
-0.29	0
-0.28	0
-0.27	0
-0.26	0
-0.25	0
-0.24	0
-0.23	0.45213
-0.22	0
-0.21	0
-0.2	0
-0.19	0
-0.18	0
-0.17	0
-0.16	0
-0.15	0
-0.14	0
-0.13	0
-0.12	0.45213
-0.11	0
-0.1	0
-0.09	0
-0.08	0
-0.07	0
-0.06	0
-0.05	0
-0.04	0.22606
-0.03	0
-0.02	0
-0.01	0
0	0
0.01	0
0.02	0
0.03	0.45213
0.04	0
0.05	0
0.06	0
0.07	0.45213
0.08	0
0.09	0
0.1	0
0.11	0
0.12	0
0.13	0
0.14	0
0.15	0
0.16	0
0.17	0
0.18	0
0.19	0
0.2	0
0.21	1.35638
0.22	0
0.23	0
0.24	0.45213
0.25	0
0.26	0.22606
0.27	0
0.28	0
0.29	0
0.3	0
0.31	0.45213
0.32	0
0.33	0
0.34	0
0.35	0
0.36	0.67819
0.37	0
0.38	0.04521
0.39	0
0.4	0.04521
0.41	0
0.42	0
0.43	0
0.44	0.04521
0.45	0.45213
0.46	0
0.47	0
0.48	0.04521
0.49	0
0.5	0.04521
0.51	0
0.52	0
0.53	0
0.54	0.27128
0.55	0
0.56	0.20346
0.57	0
0.58	0.09043
0.59	0
0.6	0
0.61	0
0.62	0
0.63	0
0.64	0.09043
0.65	0
0.66	0
0.67	0
0.68	0
0.69	0
0.7	0.04521
0.71	0
0.72	0.09043
0.73	0.45213
0.74	0
0.75	0
0.76	0.24867
0.77	0
0.78	0.04521
0.79	0
0.8	0
0.81	0
0.82	0.22606
0.83	0
0.84	0.49734
0.85	0
0.86	0
0.87	0
0.88	0.31649
0.89	0
0.9	0.13564
0.91	0
0.92	0.04521
0.93	0
0.94	0.04521
0.95	0.45213
0.96	0.22606
0.97	0.45213
0.98	0
0.99	0
1	0.04521
1.01	0.45213
1.02	0.09043
1.03	0
1.04	0
1.05	0
1.06	0.04521
1.07	0
1.08	0.13564
1.09	0
1.1	0.13564
1.11	0
1.12	0.09043
1.13	0
1.14	0.04521
1.15	0
1.16	0
1.17	0
1.18	0.31649
1.19	0.45213
1.2	0.22606
1.21	0
1.22	0.09043
1.23	0
1.24	0.04521
1.25	0
1.26	0.18085
1.27	0
1.28	0.31649
1.29	0
1.3	0.09043
1.31	0
1.32	0.67819
1.33	0
1.34	0.76862
1.35	0.45213
1.37	0.63298
1.39	0.3617
1.41	0.3617
1.43	0.18085
1.45	0.3617
1.47	0.45213
1.49	0.45213
1.51	0
1.53	0.27128
1.55	0.3617
1.57	0.3617
1.59	0.3617
1.61	0.27128
1.63	0
1.65	0.18085
1.67	0.3617
1.69	0.18085
1.71	0.54255
1.73	0.09043
1.75	0.09043
1.77	0.18085
1.79	0.63298
1.81	0.27128
1.83	0.27128
1.85	0.3617
1.87	0.3617
1.89	0.3617
1.91	0.7234
1.93	0.7234
1.95	0.45213
1.97	0.27128
1.99	0.45213
2.01	0.63298
2.03	0.63298
2.05	0.45213
2.07	0.54255
2.09	0.54255
2.11	0.63298
2.13	0.54255
2.15	0.63298
2.17	0.81383
2.19	1.08511
2.21	0.90426
2.23	0.3617
2.25	1.53723
2.27	0.90426
2.29	1.80851
2.31	1.80851
2.33	1.62766
2.35	2.07979
2.37	1.44681
2.39	1.71809
2.41	1.80851
2.43	2.62234
2.45	2.35106
2.47	2.89362
2.49	3.16489
2.51	3.5266
2.53	4.52128
2.55	2.53191
2.57	3.79787
2.59	4.15957
2.61	3.34574
2.63	3.5266
2.65	4.6117
2.67	5.96809
2.69	5.15426
2.71	4.6117
2.73	7.14362
2.75	6.60106
2.77	6.96277
2.79	8.04787
2.81	6.69149
2.83	8.04787
2.85	9.94681
2.87	8.1383
2.89	10.6702
2.91	11.484
2.93	11.9362
2.95	8.8617
2.97	10.7606
2.99	10.9415
3.01	9.76596
3.03	16.367
3.05	15.2819
3.07	13.383
3.09	14.3777
3.11	15.8245
3.13	17.9947
3.15	17.4521
3.17	17.5425
3.19	18.8989
3.21	18.0851
3.23	19.8032
3.25	23.6011
3.27	21.3404
3.29	22.1543
3.31	24.3245
3.33	22.9681
3.35	26.766
3.37	21.4308
3.39	26.6755
3.41	24.0532
3.43	27.8511
3.45	29.0266
3.47	30.5638
3.49	32.9149
3.51	27.2181
3.53	28.3936
3.55	30.8351
3.57	28.3032
3.59	27.9415
3.61	29.117
3.63	31.8298
3.65	29.0266
3.67	31.5585
3.69	31.6489
3.71	33.8192
3.73	32.4628
3.75	29.8404
3.77	31.7394
3.79	30.1117
3.81	32.3723
3.83	29.9308
3.85	31.9202
3.87	32.734
3.89	31.4681
3.91	30.9255
3.93	34
3.95	29.3883
3.97	29.3883
3.99	31.1064
4.01	28.0319
4.03	29.8404
4.05	31.1064
4.07	27.5798
4.09	29.117
4.11	28.3936
4.13	26.4043
4.15	25.2287
4.17	26.5851
4.19	25.9521
4.21	28.484
4.23	28.6649
4.25	21.5213
4.27	25.3192
4.29	23.6915
4.31	23.5106
4.33	23.2394
4.35	21.6117
4.37	22.1543
4.39	22.9681
4.41	21.1596
4.43	24.6862
4.45	23.3298
4.47	20.4362
4.49	18.1755
4.51	20.1649
4.53	22.1543
4.55	20.5266
4.57	17.8138
4.59	17.8138
4.61	16.1862
4.63	14.5585
4.65	16.6383
4.67	17.5425
4.69	17.4521
4.71	17.1808
4.73	15.3723
4.75	16.6383
4.77	16.6383
4.79	15.3723
4.81	16.7287
4.83	14.016
4.85	16.0957
4.87	13.1117
4.89	13.2926
4.91	14.2872
4.93	12.0266
4.95	12.5692
4.97	13.2926
4.99	11.9362
5.01	11.0319
5.03	10.3989
5.05	10.2181
5.07	11.0319
5.09	10.2181
5.11	11.9362
5.13	10.0372
5.15	8.68085
5.17	9.13298
5.19	9.76596
5.21	8.31915
5.23	9.2234
5.25	8.8617
5.27	7.86702
5.29	6.60106
5.31	7.23404
5.33	8.8617
5.35	7.7766
5.37	9.2234
5.39	8.8617
5.41	6.23936
5.43	5.69681
5.45	5.60638
5.47	6.23936
5.49	6.60106
5.51	5.69681
5.53	6.78191
5.55	4.9734
5.57	5.78723
5.59	4.34043
5.61	4.52128
5.63	4.06915
5.65	4.15957
5.67	4.15957
5.69	5.69681
5.71	4.9734
5.73	4.70213
5.75	3.61702
5.77	5.15426
5.79	4.25
5.81	3.43617
5.83	3.34574
5.85	2.53191
5.87	5.06383
5.89	2.71277
5.91	4.25
5.93	3.43617
5.95	2.98404
5.97	2.53191
5.99	3.16489
6.01	1.98936
6.03	3.25532
6.05	2.71277
6.07	3.43617
6.09	2.98404
6.11	2.71277
6.13	2.53191
6.15	3.70745
6.17	2.71277
6.19	2.44149
6.21	2.07979
6.23	3.07447
6.25	2.44149
6.27	2.44149
6.29	2.35106
6.31	2.44149
6.33	2.26064
6.35	2.44149
6.37	1.80851
6.39	2.26064
6.41	1.98936
6.43	1.80851
6.45	2.17021
6.47	1.53723
6.49	2.17021
6.51	1.35638
6.53	1.26596
6.55	2.07979
6.57	2.26064
6.59	1.08511
6.61	1.26596
6.63	1.62766
6.65	1.80851
6.67	2.26064
6.69	2.07979
6.71	1.17553
6.73	1.89894
6.75	0.90426
6.77	2.35106
6.79	1.44681
6.81	1.26596
6.83	2.07979
6.85	1.53723
6.87	1.80851
6.89	1.80851
6.91	1.35638
6.93	0.99468
6.95	1.26596
6.97	1.80851
6.99	1.26596
7.01	1.62766
7.03	1.26596
7.05	1.80851
7.07	1.17553
7.09	0.90426
7.11	0.81383
7.13	0.99468
7.15	1.35638
7.17	1.53723
7.19	1.17553
7.21	0.7234
7.23	2.98404
7.25	2.07979
7.27	0.99468
7.29	1.17553
7.31	1.44681
7.33	0.7234
7.35	1.26596
7.37	0.63298
7.39	1.26596
7.41	1.17553
7.43	1.44681
7.45	1.26596
7.47	1.35638
7.49	0.54255
7.51	2.07979
7.53	1.53723
7.55	1.26596
7.57	0.81383
7.59	1.17553
7.61	1.26596
7.63	1.17553
7.65	1.98936
7.67	0.90426
7.69	1.80851
7.71	2.07979
7.73	0.45213
7.75	1.26596
7.77	1.62766
7.79	1.71809
7.81	1.80851
7.83	0.90426
7.85	1.53723
7.87	1.62766
7.89	1.08511
7.91	0.90426
7.93	1.26596
7.95	0.99468
7.97	1.17553
7.99	1.53723
8.01	1.44681
8.03	1.89894
8.05	1.80851
8.07	0.63298
8.09	1.35638
8.11	1.98936
8.13	1.08511
8.15	1.98936
8.17	1.17553
8.19	2.17021
8.21	1.26596
8.23	1.71809
8.25	1.26596
8.27	1.44681
8.29	1.71809
8.31	1.08511
8.33	0.3617
8.35	1.53723
8.37	0.99468
8.39	0.90426
8.41	1.08511
8.43	2.17021
8.45	1.35638
8.47	0.99468
8.49	1.35638
8.51	0.81383
8.53	0.81383
8.55	1.17553
8.57	1.44681
8.59	1.35638
8.61	1.17553
8.63	1.35638
8.65	1.53723
8.67	1.44681
8.69	2.07979
8.71	1.17553
8.73	1.17553
8.75	1.26596
8.77	1.44681
8.79	1.35638
8.81	1.62766
8.83	1.71809
8.85	0.99468
8.87	1.89894
8.89	0.81383
8.91	1.44681
8.93	1.26596
8.95	0.63298
8.97	0.90426
8.99	1.62766
9.01	1.62766
9.03	1.44681
9.05	1.44681
9.07	1.26596
9.09	1.17553
9.11	1.35638
9.13	0.90426
9.15	0.99468
9.17	0.99468
9.19	0.81383
9.21	1.89894
9.23	0.7234
9.25	1.98936
9.27	0.90426
9.29	1.62766
9.31	1.08511
9.33	1.62766
9.35	1.17553
9.37	0.99468

## Sheet: Figure S6
Energy (eV)	Ion yield m/z 42
-0.6	0
-0.59	0
-0.58	0
-0.57	0
-0.56	0
-0.55	0
-0.54	0
-0.53	0
-0.52	0
-0.51	0
-0.5	0.42983
-0.49	0
-0.48	0
-0.47	0
-0.46	0
-0.45	0
-0.44	0
-0.43	0
-0.42	0
-0.41	0
-0.4	0
-0.39	0
-0.38	0
-0.37	0
-0.36	0
-0.35	0
-0.34	0
-0.33	0
-0.32	0
-0.31	0
-0.3	0
-0.29	0
-0.28	0.78151
-0.27	0
-0.26	0
-0.25	0
-0.24	0
-0.23	0
-0.22	0
-0.21	0
-0.2	0
-0.19	0
-0.18	0.78151
-0.17	0
-0.16	0
-0.15	0
-0.14	0
-0.13	0
-0.12	0
-0.11	0
-0.1	0
-0.09	0
-0.08	0
-0.07	0
-0.06	0
-0.05	0
-0.04	0.78151
-0.03	0
-0.02	0
-0.01	0
0	0
0.01	0
0.02	0
0.03	0
0.04	0
0.05	0
0.06	0
0.07	0
0.08	0
0.09	0
0.1	0
0.11	0
0.12	0
0.13	0
0.14	0
0.15	0
0.16	0.78151
0.17	0
0.18	0
0.19	0.78151
0.2	0
0.21	0
0.22	0
0.23	0
0.24	0
0.25	0
0.26	0
0.27	0
0.28	0
0.29	0
0.3	0
0.31	0.78151
0.32	0
0.33	0
0.34	0
0.35	0
0.36	0
0.37	0.28657
0.38	0
0.39	0.34386
0.4	0
0.41	0.17193
0.42	0
0.43	0
0.44	0
0.45	0.08597
0.46	0
0.47	0
0.48	0
0.49	0.17193
0.5	0
0.51	0
0.52	0
0.53	0.08597
0.54	0
0.55	0
0.56	0.28657
0.57	0
0.58	0
0.59	0.17193
0.6	0
0.61	0
0.62	0
0.63	0.14328
0.64	0
0.65	0.08597
0.66	0
0.67	0.08597
0.68	0
0.69	0.17193
0.7	0
0.71	0
0.72	0
0.73	0.08597
0.74	0
0.75	0
0.76	0
0.77	0
0.78	0.28657
0.79	0.17193
0.8	0
0.81	0
0.82	0.28657
0.83	0
0.84	0
0.85	0
0.86	0
0.87	0.08597
0.88	0
0.89	0
0.9	0
0.91	0
0.92	0
0.93	0.22925
0.94	0.28657
0.95	0
0.96	0
0.97	0
0.98	0
0.99	0
1	0
1.01	0.22925
1.02	0.28657
1.03	0.08597
1.04	0
1.05	0
1.06	0
1.07	0.08597
1.08	0
1.09	0
1.1	0
1.11	0
1.12	0
1.13	0.22925
1.14	0
1.15	0.22925
1.16	0
1.17	0
1.18	0.28657
1.19	0.08597
1.2	0
1.21	0.08597
1.22	0
1.23	0.14328
1.24	0.28657
1.25	0
1.26	0
1.27	0
1.28	0.28657
1.29	0
1.3	0
1.31	0.08597
1.32	0.28657
1.33	0
1.34	0
1.35	0.28648
1.36	0
1.37	0.08597
1.38	0
1.39	0.14328
1.4	0
1.41	0
1.42	0
1.43	0.08597
1.44	0
1.45	0.14328
1.46	0
1.47	0
1.48	0.28657
1.49	0
1.5	0
1.51	0.40118
1.52	0.57296
1.53	0
1.54	0
1.55	0
1.56	0.28657
1.57	0.22925
1.58	0.28657
1.59	0.08597
1.6	0
1.61	0.08597
1.62	0
1.63	0.08597
1.64	0
1.65	0
1.66	0
1.67	0.08597
1.68	0
1.69	0.28648
1.7	0
1.71	0.14328
1.72	0
1.73	0.08597
1.74	0
1.75	0.08597
1.76	0.28657
1.77	0.17193
1.78	0
1.79	0
1.8	0
1.81	0
1.82	0.57296
1.83	0.22925
1.84	0
1.85	0.08597
1.86	0.28657
1.87	0.17193
1.88	0
1.89	0.08597
1.9	0
1.91	0
1.92	0
1.93	0
1.94	0.57296
1.95	0
1.96	0
1.97	0
1.98	0
1.99	0.22925
2	0.28657
2.01	0.31522
2.02	0.57296
2.03	0.14328
2.04	0
2.05	0.28648
2.06	0
2.07	0.14328
2.08	0.28657
2.09	0.17193
2.1	0
2.11	0.2579
2.12	0.85966
2.13	0.14328
2.14	0
2.15	0.08597
2.16	0.28657
2.17	0.22925
2.18	0.28657
2.19	0.08597
2.2	0
2.21	0
2.22	0
2.23	0.14328
2.24	0.28657
2.25	0.17193
2.26	0
2.27	0.45841
2.28	0
2.29	0.08597
2.3	0.28657
2.31	0.17193
2.32	0
2.33	0.45841
2.34	0.28657
2.35	0.45841
2.36	0
2.37	0.65908
2.38	0.28657
2.39	0.08597
2.4	0.57296
2.41	0.40118
2.42	0.57296
2.43	0.08597
2.44	0.57296
2.45	0.85966
2.46	0.28657
2.47	0.57311
2.48	0
2.49	1.17494
2.5	0.57296
2.51	0.2579
2.52	0.57296
2.53	0.83108
2.54	0.57296
2.55	0.28648
2.56	1.71932
2.57	0.14328
2.58	0.85966
2.59	0.85966
2.6	0.57296
2.61	0.5158
2.62	0.57296
2.63	0.74511
2.64	0.57296
2.65	0.97421
2.66	0.57296
2.67	1.06018
2.68	0.85966
2.69	1.17494
2.7	1.71932
2.71	1.20352
2.72	0
2.73	2.06319
2.74	0.57296
2.75	0.74505
2.76	1.43262
2.77	1.66194
2.78	2.86568
2.79	1.60477
2.8	1.71932
2.81	0.91704
2.82	0.85966
2.83	1.80529
2.84	1.43262
2.85	1.69074
2.86	1.71932
2.87	3.06619
2.88	0.85966
2.89	2.0346
2.9	0.85966
2.91	2.5504
2.92	1.71932
2.93	3.61057
2.94	2.00602
2.95	2.32108
2.96	2.00602
2.97	2.98023
2.98	2.00602
2.99	3.43864
3	3.72534
3.01	2.2637
3.02	3.72534
3.03	3.29529
3.04	2.86568
3.05	2.34967
3.06	2.00602
3.07	3.61057
3.08	3.43864
3.09	3.58199
3.1	4.58629
3.11	3.18074
3.12	2.86568
3.13	3.69654
3.14	5.44595
3.15	3.81109
3.16	3.72534
3.17	4.47023
3.18	4.58629
3.19	4.26972
3.2	4.2983
3.21	6.13153
3.22	4.58629
3.23	6.33355
3.24	3.15194
3.25	5.90372
3.26	4.2983
3.27	6.24758
3.28	3.15194
3.29	5.9596
3.3	4.58629
3.31	6.13153
3.32	5.72964
3.33	7.85085
3.34	6.01762
3.35	7.82291
3.36	4.01161
3.37	7.24909
3.38	8.30862
3.39	5.15796
3.4	3.72534
3.41	7.47905
3.42	7.73694
3.43	6.99119
3.44	3.43864
3.45	8.28068
3.46	8.02493
3.47	5.38728
3.48	5.15796
3.49	7.88094
3.5	6.5893
3.51	7.33505
3.52	5.44595
3.53	8.13884
3.54	6.01762
3.55	7.62304
3.56	6.30561
3.57	5.75972
3.58	6.01762
3.59	7.85085
3.6	5.44595
3.61	7.36514
3.62	8.02493
3.63	8.96841
3.64	6.5893
3.65	7.65098
3.66	9.16828
3.67	8.2248
3.68	3.43864
3.69	8.19471
3.7	4.86998
3.71	8.2248
3.72	6.5893
3.73	7.42102
3.74	6.01762
3.75	10
3.76	6.87728
3.77	6.61939
3.78	5.15796
3.79	8.16677
3.8	6.87728
3.81	7.709
3.82	7.73694
3.83	7.56501
3.84	5.44595
3.85	8.51064
3.86	4.86998
3.87	8.9985
3.88	3.43864
3.89	8.42467
3.9	6.87728
3.91	6.76338
3.92	5.15796
3.93	7.709
3.94	6.5893
3.95	6.50548
3.96	5.72964
3.97	7.19321
3.98	6.30561
3.99	8.10875
4	5.44595
4.01	6.33355
4.02	6.30561
4.03	7.90888
4.04	5.44595
4.05	8.51064
4.06	5.44595
4.07	10
4.08	8.5966
4.09	6.21814
4.1	5.44595
4.11	7.82291
4.12	5.15796
4.13	5.64582
4.14	4.01161
4.15	6.81926
4.16	6.30561
4.17	6.21749
4.18	6.5893
4.19	7.9669
4.2	5.44595
4.21	6.38943
4.22	4.2983
4.23	6.56136
4.24	8.30862
4.25	6.16162
4.26	4.01161
4.27	7.10724
4.28	6.87728
4.29	6.84934
4.3	7.73694
4.31	6.33355
4.32	4.2983
4.33	7.36514
4.34	4.01161
4.35	5.93166
4.36	3.72534
4.37	5.58779
4.38	2.86568
4.39	6.10359
4.4	5.15796
4.41	6.76338
4.42	4.2983
4.43	5.01461
4.44	6.5893
4.45	5.13002
4.46	4.01161
4.47	5.7017
4.48	3.15194
4.49	5.04341
4.5	7.44896
4.51	3.83989
4.52	3.15194
4.53	5.7017
4.54	3.43864
4.55	5.64582
4.56	5.15796
4.57	4.84268
4.58	6.01762
4.59	6.76338
4.6	7.44896
4.61	4.47023
4.62	2.00602
4.63	5.15796
4.64	4.01161
4.65	6.13153
4.66	8.88459
4.67	6.30346
4.68	4.86998
4.69	4.24028
4.7	2.57898
4.71	4.44165
4.72	2.00602
4.73	4.67075
4.74	4.86998
4.75	6.04556
4.76	3.72534
4.77	2.63636
4.78	4.01161
4.79	4.12637
4.8	2.86568
4.81	4.72813
4.82	2.86568
4.83	3.43864
4.84	4.58629
4.85	3.61057
4.86	3.43864
4.87	3.20933
4.88	3.72534
4.89	3.43864
4.9	2.86568
4.91	3.98302
4.92	3.72534
4.93	3.83989
4.94	3.15194
4.95	3.75392
4.96	3.72534
4.97	3.95444
4.98	5.44595
4.99	3.92585
5	2.29228
5.01	3.20933
5.02	2.57898
5.03	3.20933
5.04	2.57898
5.05	4.06899
5.06	3.15194
5.07	2.75091
5.08	4.01161
5.09	3.9265
5.1	3.15194
5.11	2.0346
5.12	2.86568
5.13	3.15216
5.14	2.57898
5.15	2.32108
5.16	2.29228
5.17	2.46443
5.18	2.00602
5.19	3.20933
5.2	1.71932
5.21	2.06319
5.22	1.71932
5.23	2.0058
5.24	3.72534
5.25	1.86267
5.26	2.00602
5.27	4.41221
5.28	0.28657
5.29	3.35268
5.3	1.43262
5.31	1.94864
5.32	3.72534
5.33	2.5216
5.34	1.14636
5.35	1.7767
5.36	1.14636
5.37	1.31807
5.38	1.14636
5.39	1.71932
5.4	3.15194
5.41	2.37847
5.42	1.43262
5.43	1.20352
5.44	0.57296
5.45	2.2637
5.46	1.71932
5.47	1.80529
5.48	1.14636
5.49	1.00294
5.5	0.85966
5.51	2.8083
5.52	1.14636
5.53	0.88824
5.54	0.85966
5.55	1.31807
5.56	1.14636
5.57	1.37546
5.58	0.57296
5.59	2.69353
5.6	0.85966
5.61	2.12057
5.62	0
5.63	1.26091
5.64	2.00602
5.65	1.31807
5.66	1.71932
5.67	1.49001
5.68	1.14636
5.69	1.43284
5.7	1.14636
5.71	1.34687
5.72	2.86568
5.73	1.43284
5.74	0.57296
5.75	1.54739
5.76	0.85966
5.77	0.94563
5.78	1.14636
5.79	0.54438
5.8	1.43262
5.81	0.94563
5.82	0.57296
5.83	1.03159
5.84	0.85966
5.85	1.40404
5.86	0.57296
5.87	1.71932
5.88	1.43262
5.89	1.00301
5.9	0.28657
5.91	1.40404
5.92	1.43262
5.93	0.48715
5.94	1.14636
5.95	1.34687
5.96	0.85966
5.97	0.54438
5.98	1.43262
5.99	1.26091
6	0.85966
6.01	0.74505
6.02	0.85966
6.03	0.77369
6.04	1.43262
6.05	2.0346
6.06	0.28657
6.07	1.34687
6.08	0.85966
6.09	1.03159
6.1	0.57296
6.11	0.57311
6.12	0.85966
6.13	0.2579
6.14	1.14636
6.15	0.85966
6.16	1.14636
6.17	1.14614
6.18	0.57296
6.19	0.77369
6.2	0.28657
6.21	0.63035
6.22	2.29228
6.23	0.80228
6.24	0.85966
6.25	0.74511
6.26	1.71932
6.27	1.94864
6.28	1.14636
6.29	0.91698
6.3	0.57296
6.31	0.97421
6.32	0
6.33	0.80228
6.34	0
6.35	1.17494
6.36	0
6.37	0.08597
6.38	0
6.39	1.08891
6.4	0.85966
6.41	1.14614
6.42	0.85966
6.43	0.54438
6.44	0.85966
6.45	0.63035
6.46	0.57296
6.47	0.57311
6.48	0.28657
6.49	0.48715
6.5	0.57296
6.51	1.20352
6.52	0.28657
6.53	0.74505
6.54	1.71932
6.55	0.54438
6.56	0.85966
6.57	0.63035
6.58	0
6.59	1.00301
6.6	0.28657
6.61	0.65908
6.62	0.28657
6.63	0.88824
6.64	0.28657
6.65	0.48715
6.66	0.85966
6.67	0.60176
6.68	0.28657
6.69	0.85966
6.7	0.57296
6.71	0.45841
6.72	0.57296
6.73	0.45841
6.74	0.28657
6.75	0.40118
6.76	0.28657
6.77	0.22925
6.78	0
6.79	0.68773
6.8	0.57296
6.81	0.31522
6.82	0.85966
6.83	0.40118
6.84	0.57296
6.85	0.88824
6.86	0.28657
6.87	0.17193
6.88	0
6.89	0.71631
6.9	0.28657
6.91	0.2579
6.92	0.85966
6.93	0.54438
6.94	0.57296
6.95	0.34386
6.96	0.57296
6.97	0.40118
6.98	0.28657
6.99	0.63035
7	0
7.01	0.60176
7.02	0.85966
7.03	0.17193
7.04	0.57296
7.05	1.00301
7.06	0.57296
7.07	0.31522
7.08	1.71932
7.09	0.2579
7.1	1.14636
7.11	0.45841
7.12	0.28657
7.13	0.37245
7.14	0.57296
7.15	0.60176
7.16	0
7.17	1.00294
7.18	0
7.19	0.14328
7.2	0.57296
7.21	0.40118
7.22	1.14636
7.23	0.2579
7.24	0.85966
7.25	0.28648
7.26	0
7.27	0
7.28	0.57296
7.29	0.37245
7.3	0
7.31	0.54438
7.32	0.28657
7.33	0.2579
7.34	0.28657
7.35	0.40118
7.36	0.28657
7.37	0.45841
7.38	0.28657
7.39	0.2579
7.4	0
7.41	0.65908
7.42	0.57296
7.43	0.40118
7.44	0.28657
7.45	0.85966
7.46	0
7.47	0.5158
7.48	0
7.49	0.5158
7.5	1.14636
7.51	0.42983
7.52	0.28657
7.53	0.83108
7.54	0.85966
7.55	0.37245
7.56	0.57296
7.57	0.48715
7.58	0
7.59	0.83108
7.6	0.57296
7.61	0.40118
7.62	0.57296
7.63	0.2579
7.64	0.28657
7.65	0.65908
7.66	0.28657
7.67	0.57311
7.68	0.28657
7.69	0.77369
7.7	0.28657
7.71	0.22925
7.72	0.28657
7.73	1.17494
7.74	0
7.75	1.03159
7.76	0
7.77	0.63035
7.78	0
7.79	1.00301
7.8	0.57296
7.81	0.74505
7.82	0
7.83	0.91698
7.84	0.28657
7.85	0.80228
7.86	1.14636
7.87	0.57311
7.88	1.43262
7.89	0.45841
7.9	1.14636
7.91	0.88824
7.92	1.43262
7.93	0.22925
7.94	1.14636
7.95	0.83108
7.96	0
7.97	1.17488
7.98	1.14636
7.99	0.54438
8	0.57296
8.01	0.74511
8.02	0.57296
8.03	0.22925
8.04	0.57296
8.05	0.83108
8.06	2.00602
8.07	1.28949
8.08	0.57296
8.09	0.68773
8.1	0.57296
8.11	0.45841
8.12	1.14636
8.13	0.45841
8.14	0.57296
8.15	1.03159
8.16	0.85966
8.17	1.28949
8.18	0.57296
8.19	0.83101
8.2	0.28657
8.21	0.68773
8.22	0.28657
8.23	0.77369
8.24	0.85966
8.25	1.14614
8.26	0.57296
8.27	0.57311
8.28	0.28657
8.29	1.66194
8.3	1.14636
8.31	0.65908
8.32	0.85966
8.33	0.65908
8.34	0.85966
8.35	0.94563
8.36	0.85966
8.37	0.48715
8.38	0.57296
8.39	0.83101
8.4	0.85966
8.41	0.83101
8.42	1.14636
8.43	1.60477
8.44	0.28657
8.45	1.20352
8.46	0.57296
8.47	1.69074
8.48	0.28657
8.49	0.17193
8.5	1.14636
8.51	0.68773
8.52	1.43262
8.53	1.43284
8.54	0.28657
8.55	1.00294
8.56	1.71932
8.57	1.11756
8.58	0.85966
8.59	1.00301
8.6	1.14636
8.61	1.06018
8.62	1.43262
8.63	1.14614
8.64	2.00602
8.65	1.00301
8.66	0.57296
8.67	1.23211
8.68	0.85966
8.69	0.77369
8.7	0.85966
8.71	1.20352
8.72	2.29228
8.73	0.91704
8.74	1.71932
8.75	0.88824
8.76	1.14636
8.77	1.20352
8.78	1.14636
8.79	1.60477
8.8	0.28657
8.81	1.23211
8.82	0.57296
8.83	1.69074
8.84	0.28657
8.85	1.14614
8.86	0.85966
8.87	1.00301
8.88	1.43262
8.89	1.06018
8.9	0.85966
8.91	1.26091
8.92	1.71932
8.93	1.14614
8.94	0.85966
8.95	1.03159
8.96	1.14636
8.97	1.23211
8.98	0.28657
8.99	1.03159
9	0.57296
9.01	1.71932
9.02	1.43262
9.03	0.74505
9.04	0.85966
9.05	0.63035
9.06	0.28657
9.07	1.20352
9.08	0.57296
9.09	0.63035
9.1	0.85966
9.11	1.00294
9.12	0.85966
9.13	1.28949
9.14	0.85966
9.15	0.97421
9.16	0.28657
9.17	1.00294
9.18	1.14636
9.19	0.91698
9.2	0.57296
9.21	1.11756
9.22	1.14636
9.23	0.74505
9.24	0.57296
9.25	1.00301
9.26	0.57296
9.27	2.09177
9.28	0.28657
9.29	0.91698
9.3	0.57296
9.31	1.71932
9.32	0.57296
9.33	1.40404
9.34	1.14636
9.35	1.08897
9.36	0.28657
9.37	0.54438
9.38	0.57296
9.39	0.28657
9.4	0.28657
9.41	1.43262
9.42	0.28657
9.43	1.43262
9.44	0.85966
9.45	2.00602
9.46	1.71932
9.47	1.71932
9.48	1.43262
9.49	1.71932
9.5	1.14636
9.51	0
9.52	0.85966
9.53	1.14636
9.54	0.57296
9.55	0.85966
9.56	0.85966
9.57	0.85966
9.58	0.57296
9.59	1.43262
9.6	1.14636
9.61	0.57296
9.62	0.28657
9.63	1.14636
9.64	0.28657
9.65	0.57296
9.66	0.28657
9.67	1.14636
9.68	1.14636
9.69	0.57296
9.7	2.29228
9.71	0.85966
9.72	1.43262
9.73	1.43262
9.74	0.85966
9.75	0.57296
9.76	1.43262
9.77	0.57296
9.78	0.85966
9.79	1.14636
9.8	2.00602
9.81	1.14636
9.82	0.57296
9.83	0.57296
9.84	0.85966
9.85	0.57296
9.86	0.57296
9.87	1.43262
9.88	1.14636
9.89	0.57296
9.9	1.43262
9.91	1.14636
9.92	0.28657
9.93	0
9.94	0.57296
9.95	0
9.96	0.57296
9.97	0.85966
9.98	0.85966
9.99	1.43262
10	0.57296
10.01	0.85966
10.02	0.85966
10.03	0.57296
10.04	0.28657
10.05	0
10.06	0.57296
10.07	0.85966
10.08	0
10.09	0.28657
10.1	0.57296
10.11	0.57296
10.12	1.14636
10.13	0.57296
10.14	0.28657
10.15	1.14636
10.16	0.57296
10.17	0.57296
10.18	0.57296
10.19	0.57296
10.2	1.43262
10.21	0.85966
10.22	0.28657
10.23	0.57296
10.24	0.85966
10.25	0.28657
10.26	0.57296
10.27	0.57296
10.28	0.85966
10.29	0.85966
10.3	0.85966
10.31	0.85966
10.32	0.28657
10.33	1.71932
10.34	0
10.35	0.85966
10.36	0.57296
10.37	0.85966
10.38	0.85966
10.39	0.57296
10.4	0.28657
10.41	0.28657
10.42	0.57296
10.43	0.85966
10.44	0.85966
10.45	0.85966
10.46	0.57296
10.47	0
10.48	0.57296
10.49	0.85966
10.5	0.85966
10.51	0.57296
10.52	0.57296
10.53	0.28657
10.54	0.28657
10.55	0.57296
10.56	0
10.57	0.57296
10.58	0.28657
10.59	0.57296
10.6	0.85966
10.61	0.57296
10.62	0.85966
10.63	1.71932
10.64	0.28657
10.65	0.85966
10.66	0.57296
10.67	1.14636
10.68	0
10.69	0.85966
10.7	0
10.71	0.57296
10.72	0
10.73	0
10.74	0.28657
10.75	0.85966
10.76	0.28657
10.77	0.85966
10.78	0.57296
10.79	1.71932
10.8	0.28657
10.81	0.28657
10.82	0
10.83	0.57296
10.84	0
10.85	0.85966
10.86	0.28657
10.87	0.85966
10.88	0.28657
10.89	0.57296
10.9	0.28657
10.91	0.85966
10.92	0
10.93	0.85966
10.94	0.57296
10.95	0.57296
10.96	0.85966
10.97	0
10.98	0.85966
10.99	0.28657
11	0.57296
11.01	1.14636
11.02	0.85966
11.03	0
11.04	0.57296
11.05	0.28657
11.06	0.57296
11.07	0
11.08	0.28657
11.09	0
11.1	0
11.11	0.57296
11.12	0.57296
11.13	0.57296
11.14	0.28657
11.15	0.57296
11.16	0.57296
11.17	0.57296
11.18	0.28657
11.19	0.57296
11.2	0
11.21	0
11.22	0.85966
11.23	0.85966
11.24	0.28657
11.25	1.14636
11.26	0.28657
11.27	0.57296
11.28	0.28657
11.29	0.28657
11.3	0.57296
11.31	0
11.32	0.57296
11.33	0
11.34	0
11.35	0
11.36	0
11.37	0
11.38	0.28657
11.39	0.28657
11.4	0
11.41	0
11.42	0.85966
11.43	0.57296
11.44	0
11.45	0.85966
11.46	0
11.47	0.28657
11.48	0.57296
11.49	0
11.5	0
11.51	0
11.52	0
11.53	0.28657
11.54	0.57296
11.55	0.57296
11.56	0.28657
11.57	0.57296
11.58	0
11.59	0.85966
11.6	0.28657
11.61	0.28657
11.62	0
11.63	0.57296
11.64	0.57296
11.65	0.28657
11.66	0.28657
11.67	0.28657
11.68	0
11.69	0.57296
11.7	0.57296
11.71	0
11.72	0.57296
11.73	0.28657
11.74	1.14636
11.75	0.85966
11.76	0.57296
11.77	0.28657
11.78	0.28657
11.79	0
11.8	0.57296
11.81	0.85966
11.82	0.28657
11.83	0.57296
11.84	0.28657
11.85	0.28657
11.86	0.28657
11.87	0.85966
11.88	0
11.89	0.28657
11.9	0.57296
11.91	0
11.92	0.28657
11.93	0.28657
11.94	0.85966
11.95	0.28657
11.96	0.28657
11.97	0.28657
11.98	0.28657
11.99	0
12	0.28657
12.01	0.28657
12.02	0.28657
12.03	0.28657
12.04	0.28657
12.05	0.85966
12.06	0.28657
12.07	0.28657
12.08	0.57296
12.09	0
12.1	0.57296
12.11	1.14636
12.12	0
12.13	0
12.14	0.85966
12.15	0
12.16	0.28657
12.17	1.14636
12.18	0.28657
12.19	0.57296
12.2	0.57296
12.21	0.28657
12.22	0
12.23	0.28657
12.24	0.28657
12.25	0.28657
12.26	0
12.27	0
12.28	0.28657
12.29	0.28657
12.3	0
12.31	0.57296
12.32	0.57296
12.33	0
12.34	0.85966
12.35	0.57296
12.36	0
12.37	0.85966
12.38	0.57296
12.39	0.57296
12.4	0.28657
12.41	0
12.42	0.28657
12.43	0.85966
12.44	0.28657
12.45	0.28657
12.46	0.57296
12.47	0
12.48	0.28657
12.49	0.28657
12.5	0.28657
12.51	0.57296
12.52	0.28657
12.53	1.14636
12.54	0.28657
12.55	0.28657
12.56	0
12.57	0.57296
12.58	0.28657
12.59	0.28657
12.6	0.28657
12.61	0.28657
12.62	0.28657
12.63	0.28657
12.64	0
12.65	0.28657
12.66	0
12.67	0
12.68	1.14636
12.69	0.28657
12.7	0
12.71	0.57296
12.72	0.85966
12.73	0.57296
12.74	0
12.75	0.57296
12.76	0.28657
12.77	0.28657
12.78	0.57296
12.79	0
12.8	0
12.81	0.28657
12.82	0
12.83	0.28657
12.84	0.28657
12.85	0
12.86	0.28657
12.87	0.28657
12.88	0.28657
12.89	0.28657
12.9	0.28657
12.91	0.28657
12.92	1.14636
12.93	0.85966
12.94	0
12.95	0
12.96	0
12.97	0.28657
12.98	0.57296
12.99	0.85966
13	0.28657
13.01	0.57296
13.02	0
13.03	0.85966
13.04	0
13.05	0.28657
13.06	0
13.07	0.85966
13.08	0.28657
13.09	0.28657
13.1	0.28657
13.11	0.85966
13.12	0.57296
13.13	0.28657
13.14	0
13.15	0
13.16	0.57296
13.17	0
13.18	0.57296
13.19	0.57296
13.2	0.28657
13.21	0
13.22	0.57296
13.23	0
13.24	0.28657
13.25	0.57296
13.26	1.14636
13.27	0
13.28	0.28657
13.29	0
13.3	0.28657
13.31	0.28657
13.32	0.28657
13.33	1.14636
13.34	0.57296
13.35	0
13.36	0
13.37	0.57296
13.38	0
13.39	0.57296
13.4	0
13.41	0.57296
13.42	0.28657
13.43	0.28657
13.44	0
13.45	0
13.46	0.57296
13.47	0.57296
13.48	0
13.49	0.28657
13.5	0.57296
13.51	0.57296
13.52	0
13.53	0.28657
13.54	0.57296
13.55	0
13.56	0
13.57	0.28657
13.58	0.28657
13.59	0.28657
13.6	0.28657
13.61	1.14636
13.62	1.43262
13.63	0.85966
13.64	0.57296
13.65	0.85966
13.66	0.28657
13.67	0
13.68	0
13.69	0
13.7	0.28657
13.71	0.85966
13.72	0
13.73	0.57296
13.74	0.28657
13.75	0
13.76	0
13.77	0
13.78	0.57296
13.79	0.28657
13.8	0
13.81	0.28657
13.82	0.85966
13.83	0
13.84	0.57296
13.85	0
13.86	0
13.87	0
13.88	0.57296
13.89	0
13.9	0
13.91	0
13.92	0.57296
13.93	0.57296
13.94	0.85966
13.95	0
13.96	0
13.97	0.28657
13.98	0
13.99	0.28657
14	0.28657
14.01	0
14.02	0
14.03	0.28657
14.04	0.85966
14.05	0.28657
14.06	1.14636
14.07	0.57296
14.08	0.28657
14.09	0
14.1	0
14.11	0.57296
14.12	1.14636
14.13	0
14.14	0.57296
14.15	0.57296
14.16	0.57296
14.17	0
14.18	0.57296
14.19	0
14.2	0.28657
14.21	0
14.22	0.28657
14.23	0
14.24	0.57296
14.25	0.57296
14.26	0.28657
14.27	0.57296
14.28	0.28657
14.29	0.85966
14.3	0.57296
14.31	0.57296
14.32	0.28657
14.33	0.57296
14.34	0.28657
14.35	0.28657
14.36	0.57296

## Sheet: Figure S7
Energy (eV)	Ion yield m/z 66
-0.64	0.04
-0.63	0
-0.62	0
-0.61	0
-0.6	0
-0.59	0
-0.58	0
-0.57	0
-0.56	0
-0.55	0
-0.54	0
-0.53	0
-0.52	0.04
-0.51	0
-0.5	0
-0.49	0.04
-0.48	0
-0.47	0
-0.46	0
-0.45	0.04
-0.44	0
-0.43	0
-0.42	0
-0.41	0
-0.4	0.04
-0.39	0
-0.38	0.04
-0.37	0
-0.36	0
-0.35	0
-0.34	0.04
-0.33	0
-0.32	0
-0.31	0
-0.3	0
-0.29	0
-0.28	0.04
-0.27	0
-0.26	0
-0.25	0
-0.24	0
-0.23	0
-0.22	0
-0.21	0
-0.2	0
-0.19	0
-0.18	0
-0.17	0
-0.16	0
-0.15	0.04
-0.14	0
-0.13	0
-0.12	0.04
-0.11	0
-0.1	0
-0.09	0
-0.08	0
-0.07	0
-0.06	0
-0.05	0.04
-0.04	0
-0.03	0
-0.02	0
-0.01	0
0	0.04
0.01	0
0.02	0
0.03	0
0.04	0
0.05	0
0.06	0
0.07	0
0.08	0
0.09	0
0.1	0
0.11	0
0.12	0.04
0.13	0
0.14	0
0.15	0
0.16	0
0.17	0
0.18	0.04
0.19	0
0.2	0
0.21	0
0.22	0
0.23	0
0.24	0
0.25	0
0.26	0
0.27	0
0.28	0.04
0.29	0
0.3	0
0.31	0
0.32	0
0.33	0
0.34	0
0.35	0.04
0.36	0
0.37	0
0.38	0
0.39	0
0.4	0
0.41	0.04
0.42	0
0.43	0
0.44	0
0.45	0
0.46	0
0.47	0
0.48	0.04
0.49	0
0.5	0
0.51	0
0.52	0
0.53	0
0.54	0
0.55	0.04
0.56	0.04
0.57	0
0.58	0
0.59	0
0.6	0
0.61	0
0.62	0
0.63	0
0.64	0.04
0.65	0
0.66	0.04
0.67	0.04
0.68	0
0.69	0
0.7	0
0.71	0
0.72	0
0.73	0
0.74	0
0.75	0.04
0.76	0.04
0.77	0.04
0.78	0
0.79	0
0.8	0
0.81	0
0.82	0
0.83	0.16
0.84	0
0.85	0
0.86	0
0.87	0
0.88	0
0.89	0
0.9	0
0.91	0
0.92	0
0.93	0
0.94	0
0.95	0
0.96	0
0.97	0
0.98	0
0.99	0
1	0
1.01	0.04
1.02	0.12
1.03	0
1.04	0
1.05	0
1.06	0.04
1.07	0
1.08	0.04
1.09	0
1.1	0.04
1.11	0
1.12	0
1.13	0
1.14	0
1.15	0
1.16	0.04
1.17	0
1.18	0
1.19	0
1.2	0
1.21	0
1.22	0.04
1.23	0
1.24	0.04
1.25	0
1.26	0.04
1.27	0
1.28	0
1.29	0
1.3	0
1.31	0.04
1.32	0
1.33	0
1.34	0
1.35	0
1.36	0
1.37	0
1.38	0.08
1.39	0.12
1.4	0
1.41	0
1.42	0
1.43	0
1.44	0
1.45	0.04
1.46	0
1.47	0.08
1.48	0.04
1.49	0
1.5	0
1.51	0.04
1.52	0
1.53	0
1.54	0
1.55	0.04
1.56	0
1.57	0
1.58	0
1.59	0
1.6	0
1.61	0.08
1.62	0
1.63	0
1.64	0
1.65	0
1.66	0
1.67	0
1.68	0
1.69	0.04
1.7	0
1.71	0.08
1.72	0
1.73	0
1.74	0
1.75	0.04
1.76	0.08
1.77	0.04
1.78	0.04
1.79	0
1.8	0.04
1.81	0
1.82	0.08
1.83	0
1.84	0
1.85	0
1.86	0
1.87	0
1.88	0
1.89	0.04
1.9	0.08
1.91	0
1.92	0
1.93	0
1.94	0.04
1.95	0
1.96	0.04
1.97	0
1.98	0.04
1.99	0.12
2	0.12
2.01	0
2.02	0
2.03	0
2.04	0.08
2.05	0
2.06	0.04
2.07	0.16
2.08	0.04
2.09	0.04
2.1	0.08
2.11	0.04
2.12	0.08
2.13	0.08
2.14	0.08
2.15	0
2.16	0
2.17	0.08
2.18	0
2.19	0
2.2	0.04
2.21	0.04
2.22	0.08
2.23	0
2.24	0.04
2.25	0.04
2.26	0
2.27	0.04
2.28	0.04
2.29	0.08
2.3	0.28
2.31	0.12
2.32	0.2
2.33	0.24
2.34	0
2.35	0
2.36	0.08
2.37	0.04
2.38	0.04
2.39	0.08
2.4	0.04
2.41	0.16
2.42	0.08
2.43	0.12
2.44	0.04
2.45	0.04
2.46	0.12
2.47	0.12
2.48	0.24
2.49	0.12
2.5	0.12
2.51	0.2
2.52	0.24
2.53	0.04
2.54	0.24
2.55	0.12
2.56	0.08
2.57	0.08
2.58	0.28
2.59	0.16
2.6	0.16
2.61	0.16
2.62	0.24
2.63	0.2
2.64	0.24
2.65	0.2
2.66	0.16
2.67	0.36
2.68	0.24
2.69	0.4
2.7	0.52
2.71	0.24
2.72	0.32
2.73	0.4
2.74	0.28
2.75	0.28
2.76	0.32
2.77	0.44
2.78	0.36
2.79	0.48
2.8	0.24
2.81	0.68
2.82	0.48
2.83	0.64
2.84	0.52
2.85	0.6
2.86	0.64
2.87	0.44
2.88	0.64
2.89	0.76
2.9	0.6
2.91	1.04
2.92	0.64
2.93	0.64
2.94	0.72
2.95	0.44
2.96	0.88
2.97	1
2.98	0.64
2.99	1.28
3	0.6
3.01	1.16
3.02	0.84
3.03	1.2
3.04	0.96
3.05	1.2
3.06	1.36
3.07	0.88
3.08	0.96
3.09	0.88
3.1	1.32
3.11	0.88
3.12	1.16
3.13	1.4
3.14	1.44
3.15	1.4
3.16	1.72
3.17	1.72
3.18	1.52
3.19	1.32
3.2	1.4
3.21	2.16
3.22	1.8
3.23	1.56
3.24	1.84
3.25	1.48
3.26	1.84
3.27	2
3.28	1.84
3.29	2
3.3	1.8
3.31	1.44
3.32	2.52
3.33	1.72
3.34	1.76
3.35	1.64
3.36	2
3.37	2
3.38	1.72
3.39	2.36
3.4	1.68
3.41	2.2
3.42	2.16
3.43	2.6
3.44	2.28
3.45	1.88
3.46	2.96
3.47	2.2
3.48	2.08
3.49	2.6
3.5	2.52
3.51	2.12
3.52	2.48
3.53	1.48
3.54	2.36
3.55	2.24
3.56	2.36
3.57	2.36
3.58	2.6
3.59	2.44
3.6	2.56
3.61	2.44
3.62	2.12
3.63	2.36
3.64	1.84
3.65	1.64
3.66	2.44
3.67	2.28
3.68	3
3.69	2.52
3.7	2.32
3.71	2.16
3.72	2.48
3.73	2.2
3.74	2.16
3.75	2.8
3.76	2.08
3.77	2.2
3.78	2.32
3.79	2.4
3.8	2.2
3.81	2.24
3.82	2.24
3.83	1.68
3.84	2.4
3.85	1.76
3.86	1.84
3.87	2.08
3.88	1.96
3.89	2.4
3.9	2.48
3.91	2.68
3.92	2.24
3.93	2.56
3.94	2.04
3.95	2.2
3.96	1.64
3.97	2
3.98	1.68
3.99	1.76
4	1.76
4.01	1.84
4.02	1.96
4.03	1.96
4.04	2.08
4.05	1.6
4.06	2.08
4.07	1.72
4.08	2.16
4.09	1.16
4.1	1.44
4.11	1.88
4.12	2.12
4.13	1.12
4.14	1.32
4.15	1.36
4.16	1.88
4.17	2.2
4.18	2.08
4.19	1.72
4.2	1.56
4.21	1.84
4.22	1.36
4.23	1.36
4.24	0.96
4.25	1.68
4.26	1.2
4.27	0.96
4.28	0.88
4.29	1.52
4.3	0.96
4.31	1.56
4.32	1
4.33	1.4
4.34	1.56
4.35	1.44
4.36	1.16
4.37	0.96
4.38	1
4.39	1.08
4.4	0.88
4.41	0.96
4.42	1.12
4.43	1.2
4.44	0.92
4.45	1.16
4.46	1.04
4.47	1.64
4.48	0.64
4.49	1.2
4.5	0.76
4.51	0.96
4.52	1.24
4.53	0.6
4.54	0.76
4.55	0.96
4.56	1
4.57	0.76
4.58	0.8
4.59	0.92
4.6	1.04
4.61	0.96
4.62	1.2
4.63	0.72
4.64	0.88
4.65	0.84
4.66	0.64
4.67	0.68
4.68	0.6
4.69	0.76
4.7	0.76
4.71	0.48
4.72	0.92
4.73	0.84
4.74	0.32
4.75	0.76
4.76	0.52
4.77	0.88
4.78	0.64
4.79	0.36
4.8	0.48
4.81	0.44
4.82	0.56
4.83	0.44
4.84	0.56
4.85	0.52
4.86	0.88
4.87	0.32
4.88	0.44
4.89	0.68
4.9	0.4
4.91	0.68
4.92	0.32
4.93	0.6
4.94	0.48
4.95	0.4
4.96	0.32
4.97	0.36
4.98	0.52
4.99	0.32
5	0.36
5.01	0.6
5.02	0.32
5.03	0.4
5.04	0.32
5.05	0.24
5.06	0.28
5.07	0.08
5.08	0.36
5.09	0.52
5.1	0.4
5.11	0.28
5.12	0.28
5.13	0.84
5.14	0.36
5.15	0.28
5.16	0.44
5.17	0.2
5.18	0.4
5.19	0.56
5.2	0.72
5.21	0.24
5.22	0.56
5.23	0.28
5.24	0.36
5.25	0.16
5.26	0.2
5.27	0.4
5.28	0.24
5.29	0.32
5.3	0.16
5.31	0.08
5.32	0.16
5.33	0.36
5.34	0.12
5.35	0.44
5.36	0.36
5.37	0.28
5.38	0.24
5.39	0.52
5.4	0.32
5.41	0.12
5.42	0.08
5.43	0.12
5.44	0.2
5.45	0.08
5.46	0.16
5.47	0.16
5.48	0.2
5.49	0.24
5.5	0.08
5.51	0.28
5.52	0.08
5.53	0
5.54	0.04
5.55	0.2
5.56	0.28
5.57	0.2
5.58	0.16
5.59	0.08
5.6	0.36
5.61	0.16
5.62	0.08
5.63	0.08
5.64	0.32
5.65	0.16
5.66	0.4
5.67	0.2
5.68	0.08
5.69	0.08
5.7	0.12
5.71	0.12
5.72	0.16
5.73	0.12
5.74	0.12
5.75	0.12
5.76	0.12
5.77	0.04
5.78	0.32
5.79	0.12
5.8	0.08
5.81	0.2
5.82	0.08
5.83	0.12
5.84	0.32
5.85	0.12
5.86	0.12
5.87	0.04
5.88	0.12
5.89	0.16
5.9	0
5.91	0.04
5.92	0.08
5.93	0.04
5.94	0.12
5.95	0.12
5.96	0.04
5.97	0.04
5.98	0.04
5.99	0.04
6	0
6.01	0.16
6.02	0.08
6.03	0.04
6.04	0.2
6.05	0
6.06	0
6.07	0.24
6.08	0
6.09	0.04
6.1	0.08
6.11	0.12
6.12	0.12
6.13	0.08
6.14	0
6.15	0.12
6.16	0.12
6.17	0.04
6.18	0
6.19	0.08
6.2	0
6.21	0.08
6.22	0.04
6.23	0.04
6.24	0.04
6.25	0.04
6.26	0.04
6.27	0.08
6.28	0.08
6.29	0.16
6.3	0
6.31	0.04
6.32	0
6.33	0.04
6.34	0.08
6.35	0.08
6.36	0.08
6.37	0.08
6.38	0
6.39	0.24
6.4	0.16
6.41	0.04
6.42	0.2
6.43	0.08
6.44	0.04
6.45	0.04
6.46	0.04
6.47	0.04
6.48	0.08
6.49	0.12
6.5	0.12
6.51	0.08
6.52	0.08
6.53	0.08
6.54	0.12
6.55	0.2
6.56	0.16
6.57	0.04
6.58	0.28
6.59	0.04
6.6	0.16
6.61	0.04
6.62	0.04
6.63	0.12
6.64	0.2
6.65	0
6.66	0.12
6.67	0.12
6.68	0
6.69	0.08
6.7	0.12
6.71	0
6.72	0
6.73	0
6.74	0.08
6.75	0.04
6.76	0
6.77	0.04
6.78	0
6.79	0.04
6.8	0
6.81	0
6.82	0
6.83	0.04
6.84	0.08
6.85	0
6.86	0.12
6.87	0.04
6.88	0.04
6.89	0.12
6.9	0
6.91	0
6.92	0.04
6.93	0.08
6.94	0.08
6.95	0.04
6.96	0.08
6.97	0.08
6.98	0.2
6.99	0
7	0.12
7.01	0.04
7.02	0.12
7.03	0.08
7.04	0.08
7.05	0
7.06	0.16
7.07	0.04
7.08	0
7.09	0.04
7.1	0.08
7.11	0.08
7.12	0.04
7.13	0
7.14	0.04
7.15	0.12
7.16	0.04
7.17	0.16
7.18	0
7.19	0.04
7.2	0.12
7.21	0
7.22	0.04
7.23	0
7.24	0.04
7.25	0.04
7.26	0.08
7.27	0.04
7.28	0.04
7.29	0.04
7.3	0.08
7.31	0.04
7.32	0.08
7.33	0.08
7.34	0.08
7.35	0
7.36	0.04
7.37	0.04
7.38	0.08
7.39	0
7.4	0.16
7.41	0
7.42	0
7.43	0.04
7.44	0.04
7.45	0.16
7.46	0.04
7.47	0
7.48	0.08
7.49	0
7.5	0.08
7.51	0.04
7.52	0.08
7.53	0.04
7.54	0.04
7.55	0.04
7.56	0.08
7.57	0.04
7.58	0.04
7.59	0.08
7.6	0.08
7.61	0
7.62	0.16
7.63	0.04
7.64	0.04
7.65	0
7.66	0
7.67	0.08
7.68	0
7.69	0.04
7.7	0.04
7.71	0.04
7.72	0.08
7.73	0.08
7.74	0.08
7.75	0
7.76	0.08
7.77	0
7.78	0.04
7.79	0
7.8	0
7.81	0.04
7.82	0.04
7.83	0.08
7.84	0
7.85	0.04
7.86	0.04
7.87	0
7.88	0
7.89	0
7.9	0
7.91	0.08
7.92	0.04
7.93	0
7.94	0.12
7.95	0.08
7.96	0.08
7.97	0.04
7.98	0.04
7.99	0.08
8	0.04
8.01	0
8.02	0.04
8.03	0
8.04	0
8.05	0.04
8.06	0.12
8.07	0.04
8.08	0
8.09	0.08
8.1	0
8.11	0
8.12	0
8.13	0.24
8.14	0.04
8.15	0
8.16	0
8.17	0.04
8.18	0
8.19	0.04
8.2	0
8.21	0.04
8.22	0
8.23	0
8.24	0.04
8.25	0.2
8.26	0.04
8.27	0.04
8.28	0.08
8.29	0.04
8.3	0
8.31	0
8.32	0.04
8.33	0.08
8.34	0.04
8.35	0.04
8.36	0.04
8.37	0.04
8.38	0.08
8.39	0.08
8.4	0
8.41	0.16
8.42	0
8.43	0.08
8.44	0.04
8.45	0
8.46	0.04
8.47	0.04
8.48	0.04
8.49	0.04
8.5	0.04
8.51	0.16
8.52	0
8.53	0
8.54	0.08
8.55	0
8.56	0.04
8.57	0.12
8.58	0
8.59	0.08
8.6	0
8.61	0.08
8.62	0.08
8.63	0.12
8.64	0
8.65	0.24
8.66	0
8.67	0.08
8.68	0.04
8.69	0.08
8.7	0.04
8.71	0.04
8.72	0.08
8.73	0.04
8.74	0
8.75	0.08
8.76	0.04
8.77	0
8.78	0.04
8.79	0
8.8	0.04
8.81	0.08
8.82	0
8.83	0.04
8.84	0
8.85	0.04
8.86	0.08
8.87	0
8.88	0.04
8.89	0
8.9	0.04
8.91	0
8.92	0.08
8.93	0.04
8.94	0.08
8.95	0.04
8.96	0
8.97	0
8.98	0.04
8.99	0
9	0.12
9.01	0
9.02	0.04
9.03	0.08
9.04	0.04
9.05	0.04
9.06	0.04
9.07	0.04
9.08	0.04
9.09	0
9.1	0.16
9.11	0
9.12	0
9.13	0
9.14	0.04
9.15	0.08
9.16	0.04
9.17	0.12
9.18	0.04
9.19	0.08
9.2	0
9.21	0.16
9.22	0
9.23	0.04
9.24	0.04
9.25	0.08
9.26	0.08
9.27	0.04
9.28	0
9.29	0
9.3	0.04
9.31	0.12
9.32	0
9.33	0.04
9.34	0
9.35	0.04
9.36	0.04

## Sheet: Figure S8
Energy (eV)	Ion yield m/z 81
-0.58	0
-0.56	0
-0.54	0
-0.52	0
-0.5	0
-0.48	0.04019
-0.46	0
-0.44	0
-0.42	0
-0.4	0.12058
-0.38	0.04019
-0.36	0.08039
-0.34	0
-0.32	0
-0.3	0.12058
-0.28	0.08039
-0.26	0.16073
-0.24	0.08039
-0.22	0.20101
-0.2	0.16073
-0.18	0.32159
-0.16	0.6029
-0.14	0.80391
-0.12	1.04507
-0.1	1.72792
-0.08	3.37626
-0.06	5.82766
-0.04	12.0942
-0.02	18.485
0	24.719
0.02	28.4208
0.04	31.4715
0.06	32.4
0.08	30.5069
0.1	26.2866
0.12	21.4995
0.14	17.6409
0.16	12.5042
0.18	14.4335
0.2	14.4697
0.22	12.1425
0.24	14.1923
0.26	16.6401
0.28	17.7253
0.3	17.9303
0.32	20.5349
0.34	18.1715
0.36	17.0019
0.38	13.1071
0.4	12.3354
0.42	10.1686
0.44	7.59658
0.46	6.7923
0.47	5.83468
0.48	4.86301
0.49	3.96759
0.51	2.45057
0.53	2.10049
0.55	2.33387
0.57	1.40032
0.59	1.28363
0.61	2.56726
0.63	1.75041
0.65	1.16694
0.67	0.93355
0.69	0.11669
0.71	1.28363
0.73	1.40032
0.75	0.58347
0.77	0.93355
0.79	1.16694
0.81	1.05024
0.83	0.46677
0.85	0.81686
0.87	1.16694
0.89	0.58347
0.91	1.51702
0.93	0.35008
0.95	0
0.97	0.81686
0.99	0.58347
1.01	0.81686
1.03	0.93355
1.05	0.81686
1.07	0.23339
1.09	0.46677
1.11	0.93355
1.13	0.81686
1.15	0.81686
1.17	0.58347
1.19	0.35008
1.21	1.16694
1.23	0.70016
1.25	0.58347
1.27	0.11669
1.29	0.81686
1.31	0.70016
1.33	1.05024
1.35	0.81686
1.37	1.40032
1.39	1.05024
1.41	2.21718
1.43	1.40032
1.45	1.98379
1.47	2.33387
1.49	1.40032
1.51	1.8671
1.53	2.21718
1.55	2.56726
1.57	2.80065
1.59	2.21718
1.61	2.68395
1.63	3.26742
1.65	3.50081
1.67	2.56726
1.69	2.21718
1.71	4.31767
1.73	3.03404
1.75	4.31767
1.77	3.85089
1.79	2.91734
1.81	3.6175
1.83	3.15073
1.85	4.90113
1.87	2.68395
1.89	4.08428
1.91	6.65154
1.93	4.78444
1.95	5.25122
1.97	6.06807
1.99	5.13452
2.01	6.65154
2.03	6.18476
2.05	7.81848
2.07	8.98541
2.09	9.10211
2.11	9.68558
2.13	12.1361
2.15	13.3031
2.17	11.9028
2.19	15.4036
2.21	18.7877
2.23	19.6045
2.25	20.8882
2.27	21.9384
2.29	23.4554
2.31	25.6726
2.33	28.7066
2.35	28.4733
2.37	31.5073
2.39	36.6418
2.41	34.0746
2.43	39.7925
2.45	40.9595
2.47	40.1426
2.49	43.2933
2.51	42.5932
2.53	43.5267
2.55	49.3614
2.57	53.4457
2.59	53.7958
2.61	55.4295
2.63	53.0956
2.65	58.8136
2.67	57.8801
2.69	61.1475
2.71	54.6126
2.73	60.2139
2.75	56.1297
2.77	63.4814
2.79	60.9141
2.81	64.6483
2.83	67.9157
2.85	63.1313
2.87	68.8493
2.89	68.1491
2.91	64.5316
2.93	68.1491
2.95	67.799
2.97	70.0162
2.99	71.0665
3.01	68.3825
3.03	71.4165
3.05	68.7326
3.07	67.3323
3.09	63.248
3.11	66.1653
3.13	72
3.15	68.6159
3.17	69.5494
3.19	65.8152
3.21	61.4976
3.23	65.1151
3.25	63.9481
3.27	60.6807
3.29	63.248
3.31	63.3647
3.33	61.1475
3.35	62.3144
3.37	56.013
3.39	57.9968
3.41	51.9287
3.43	54.0292
3.45	50.0616
3.47	50.6451
3.49	46.5608
3.51	46.2107
3.53	49.5948
3.55	45.1604
3.57	47.7277
3.59	44.3436
3.61	40.8428
3.63	41.4263
3.65	42.2431
3.67	36.0583
3.69	38.2755
3.71	34.1912
3.73	35.1248
3.75	34.5413
3.77	32.6742
3.79	34.0746
3.81	32.5575
3.83	34.0746
3.85	29.5235
3.87	31.9741
3.89	29.2901
3.91	28.94
3.93	28.3566
3.95	24.8558
3.97	21.0049
3.99	25.6726
4.01	23.1054
4.03	22.872
4.05	21.8217
4.07	22.5219
4.09	22.872
4.11	17.7374
4.13	19.7212
4.15	17.504
4.17	15.7537
4.19	16.8039
4.21	15.987
4.23	16.8039
4.25	14.0032
4.27	16.2204
4.29	13.1864
4.31	14.5867
4.33	13.1864
4.35	12.8363
4.37	14.9368
4.39	13.5365
4.41	11.0859
4.43	10.5024
4.45	11.9028
4.47	10.1524
4.49	9.56888
4.51	11.2026
4.53	11.9028
4.55	11.436
4.57	10.6191
4.59	11.5527
4.61	6.76823
4.63	9.68558
4.65	8.63533
4.67	7.3517
4.69	6.88493
4.71	8.40194
4.73	8.05186
4.75	8.28525
4.77	7.93517
4.79	7.4684
4.81	7.11831
4.83	5.83468
4.85	6.76823
4.87	5.25122
4.89	7.81848
4.91	8.63533
4.93	5.13452
4.95	5.4846
4.97	4.90113
4.99	4.55105
5.01	5.13452
5.03	7.00162
5.05	3.26742
5.07	3.85089
5.09	5.83468
5.11	5.13452
5.13	2.56726
5.15	4.31767
5.17	3.15073
5.19	4.43436
5.21	3.38412
5.23	4.66775
5.25	4.43436
5.27	3.50081
5.29	5.13452
5.31	4.43436
5.33	3.7342
5.35	3.50081
5.37	4.43436
5.39	3.38412
5.41	3.38412
5.43	3.50081
5.45	2.80065
5.47	3.26742
5.49	3.6175
5.51	2.91734
5.53	3.03404
5.55	3.15073
5.57	2.91734
5.59	2.21718
5.61	2.91734
5.63	1.40032
5.65	3.03404
5.67	3.03404
5.69	2.56726
5.71	3.50081
5.73	2.45057
5.75	1.8671
5.77	1.63371
5.79	2.80065
5.81	1.8671
5.83	1.8671
5.85	2.10049
5.87	1.40032
5.89	1.40032
5.91	2.56726
5.93	3.03404
5.95	3.15073
5.97	1.16694
5.99	2.33387
6.01	1.8671
6.03	2.10049
6.05	1.75041
6.07	0.58347
6.09	1.51702
6.11	1.8671
6.13	0.93355
6.15	0.81686
6.17	1.63371
6.19	2.56726
6.21	1.98379
6.23	1.40032
6.25	1.05024
6.27	2.33387
6.29	1.28363
6.31	1.28363
6.33	1.8671
6.35	1.16694
6.37	0.70016
6.39	0.58347
6.41	0.93355
6.43	1.16694
6.45	1.98379
6.47	1.16694
6.49	1.16694
6.51	1.16694
6.53	1.05024
6.55	1.28363
6.57	1.51702
6.59	0.70016
6.61	0.35008
6.63	0.81686
6.65	1.16694
6.67	0.58347
6.69	0.93355
6.71	1.16694
6.73	0.93355
6.75	0.46677
6.77	1.05024
6.79	0.81686
6.81	1.05024
6.83	0.81686
6.85	1.05024
6.87	0.58347
6.89	0.46677
6.91	0.70016
6.93	0.58347
6.95	0.58347
6.97	0.23339
6.99	0.35008
7.01	0.58347
7.03	0.46677
7.05	1.05024
7.07	0.70016
7.09	0.70016
7.11	1.51702
7.13	0.70016
7.15	1.28363
7.17	0.58347
7.19	0.93355
7.21	0.70016
7.23	0.11669
7.25	0.81686
7.27	0.81686
7.29	0.35008
7.31	0.11669
7.33	0.70016
7.35	1.05024
7.37	0.93355
7.39	1.28363
7.41	0.58347
7.43	1.16694
7.45	0.81686
7.47	1.05024
7.49	0.46677
7.51	0.46677
7.53	0.93355
7.55	1.28363
7.57	1.8671
7.59	0.35008
7.61	0.70016
7.63	0.23339
7.65	1.40032
7.67	0.70016
7.69	1.28363
7.71	0.23339
7.73	0.58347
7.75	0.93355
7.77	0.93355
7.79	1.51702
7.81	1.05024
7.83	0.81686
7.85	0.81686
7.87	1.75041
7.89	0.70016
7.91	0.35008
7.93	1.05024
7.95	1.16694
7.97	1.40032
7.99	0.58347
8.01	0.23339
8.03	1.40032
8.05	0.93355
8.07	1.28363
8.09	0.70016
8.11	1.40032
8.13	0.93355
8.15	1.16694
8.17	1.05024
8.19	1.05024
8.21	0.93355
8.23	0.70016
8.25	1.05024
8.27	0.93355
8.29	1.05024
8.31	1.63371
8.33	1.05024
8.35	0.70016
8.37	0.46677
8.39	1.05024
8.41	0.70016
8.43	1.05024
8.45	0.93355
8.47	0.81686
8.49	0.46677
8.51	0.70016
8.53	0.81686
8.55	0.81686
8.57	0.58347
8.59	1.05024
8.61	0.35008
8.63	1.28363
8.65	1.28363
8.67	0.93355
8.69	1.16694
8.71	0.81686
8.73	1.16694
8.75	1.16694
8.77	1.28363
8.79	0.46677
8.81	1.28363
8.83	1.51702
8.85	0.70016
8.87	0.23339
8.89	1.05024
8.91	1.28363
8.93	1.40032
8.95	1.40032
8.97	0.70016
8.99	0.93355
9.01	0.93355
9.03	1.63371
9.05	0.58347
9.07	1.05024
9.09	0.46677
9.11	0.81686
9.13	0.46677
9.15	1.98379
9.17	0.81686
9.19	0.23339
9.21	0.58347
9.23	1.28363
9.25	1.05024
9.27	0.58347
9.29	0.70016
9.31	1.16694
9.33	0.58347
9.35	0.58347

## Sheet: Figure S9
Energy (eV)	Ion yield m/z 90
-0.64	0.02
-0.62	0
-0.6	0
-0.58	0.07334
-0.56	0
-0.54	0
-0.52	0.08
-0.5	0.09334
-0.48	0.04
-0.46	0.15334
-0.44	0.05334
-0.42	0.11334
-0.4	0.09334
-0.38	0.27334
-0.36	0.23334
-0.34	0.4
-0.32	0.59335
-0.3	0.76665
-0.28	0.94
-0.26	1.14665
-0.24	1.55335
-0.22	2.04
-0.2	2.85335
-0.18	4.23335
-0.16	6.96
-0.14	11.4
-0.12	21.1735
-0.1	33.5735
-0.08	56.7835
-0.06	80.135
-0.04	101.415
-0.02	121.165
0	134.15
0.02	129.9
0.04	124.45
0.06	110.585
0.08	92.12
0.1	76.52
0.12	65.5
0.14	55.6
0.16	55.26
0.18	60.795
0.2	62.7
0.22	69.5
0.24	73.315
0.26	75.655
0.28	71.82
0.3	69.965
0.32	61.015
0.34	54.265
0.36	44.025
0.38	36.105
0.4	29.445
0.42	24.3
0.44	20.095
0.46	17.595
0.48	14.965
0.5	13.755
0.52	11.815
0.54	10.5665
0.56	9.68
0.58	9.4
0.6	7.9665
0.62	7.4465
0.64	7.06
0.66	7.2735
0.68	6.7
0.7	6.3135
0.72	5.38
0.74	5.1
0.76	4.3265
0.78	3.76
0.8	3.5265
0.82	3.22
0.84	2.3935
0.86	2.733
0.88	2.333
0.9	2.467
0.92	1.667
0.94	1.733
0.96	2
0.98	1.867
1	2.067
1.02	1.8
1.04	1.867
1.06	1.733
1.08	1.667
1.1	1.333
1.12	1.4
1.14	1.333
1.16	1
1.18	1.867
1.2	1.333
1.22	1.267
1.24	1.4
1.26	0.8
1.28	1.133
1.3	1.333
1.32	1.067

## Sheet: Figure S10
Energy (eV)	Ion yield m/z 95
-0.6	0.18335
-0.58	0
-0.56	0
-0.54	0
-0.52	0.06665
-0.5	0
-0.48	0.03334
-0.46	0
-0.44	0.01667
-0.42	0
-0.4	0
-0.38	0
-0.36	0
-0.34	0
-0.32	0
-0.3	0.03334
-0.28	0.03334
-0.26	0.01667
-0.24	0.03334
-0.22	0.01667
-0.2	0.01667
-0.18	0.05
-0.16	0.15
-0.14	0.09999
-0.12	0.18334
-0.1	0.4
-0.08	0.7
-0.06	0.78335
-0.04	1.867
-0.02	2.767
0	3.6165
0.02	3.8835
0.04	5.0335
0.06	4.533
0.08	4.0835
0.1	3.55
0.12	2.8
0.14	2.1
0.16	1.7165
0.18	1.967
0.2	2.2165
0.22	1.75015
0.24	2.5335
0.26	2.333
0.28	2.7
0.3	2.933
0.32	2.7165
0.34	2.3165
0.36	1.967
0.38	1.79985
0.4	1.7665
0.42	1.1165
0.44	0.96685
0.46	0.7
0.48	0.83335
0.5	0.43335
0.52	0.65
0.54	0.6333
0.56	0.55
0.58	0.4333
0.6	0.5333
0.62	0.53335
0.64	0.63335
0.66	0.3667
0.68	0.48335
0.7	0.31665
0.72	0.35
0.74	0.3667
0.76	0.35
0.78	0.36665
0.8	0.26665
0.82	0.2
0.84	0.11665
0.86	0.03334
0.88	0.13334
0.9	0.18335
	--
	--
	--
	--
	--
	--
	--
	--
	--
	--
	--
	--
	--
	--
	--
	--
	--
	--
	--
	--
	--
	--
	--
	--
	--
	--
	--
	--
	--
	--
	--
	--
	--
	--
	--
	--
	--
	--
	--
	--
	--
	--
	--
	--
	--
	--
	--
	--
	--
	--
	--
	--
	--
	--
	--
	--
	--
	--
	--
	--
	--
	--
	--
	--
	--
	--
	--
	--
	--
	--
	--
	--
	--
	--
	--
	--
	--
	--
	--
	--
	--
	--
	--
	--
	--
	--
	--
	--
	--
	--
	--
	--
	--
	--
	--
	--
	--
	--
	--
	--
	--

[truncated: 5 more sheets: Figure S11, Figure S12, Figure S13, Figure S14, Figure S15]
